# Supplementary material for: Integrated Global Phosphoproteomic, Bioinformatic, and Machine Learning Analysis Reveals Regulatory Networks of TOP1, TOP2A, TOP2B, and C1orf35 in Hepatocellular Carcinoma (HCC)
Source: Oncol Res. 2026 Apr 22;34(5):18. doi: 10.32604/or.2026.073745 (PMC13126569; doi:10.32604/or.2026.073745)
Supplement: Supplementary file 1 [file OncolRes-34-73745-s001.xlsx]

## Sheet: Cover Page
Unraveling The Global Phosphorylation Profiles of TOP1, TOP2, and C1orf35 in Hepatocellular Carcinoma (HCC) Patients: A Bioinformatics and machine learning Approach
Aktham Mestareehi 1,2*
1 Department of Applied Pharmaceutical Sciences and Clinical Pharmacy, College of Pharmacy, Isra University, P.O. Box 22, Amman 11622, Jordan
2 Department of Pharmaceutical Sciences, College of Pharmacy and Health Sciences , Wayne State University , Detroit MI, 48202, USA
* Address reprint requests to: Aktham Mestareehi, PharmD, MS, Ph.D., Department of Pharmaceutical Sciences, Eugene Applebaum College of Pharmacy and Health Sciences, Wayne State University, Detroit, MI 48202, USA
Keywords: Hepatocellular Carcinoma (HCC), Phosphoproteomics, Proteomics, Bioinformatics, The Kaplan-Meier method, nLC-ESI-MS/MS, c-BioPortal

## Sheet: Brief Statement
Supporting Information
Table S1 (Raw Log Ratio Data ): This table presents the log-transformed expression ratios of genes found to be significantly upregulated in the current study.
Table S2 (OS FOR 5 Years ):This table summarizes the overall survival (OS) analysis for HCC patient groups for 5-year intervals.
Table S3 (CTD Analysis): This table details the outcomes of the CTD analysis, emphasizing gene–disease associations that align with the study’s core research focus.
Table S4 (Patient demographic and Clinical Data): This table outlines comprehensive demographic and clinical characteristics of patients diagnosed with hepatocellular carcinoma (HCC) included in the study.
Table S5 (KSEA): This table outlines comprehensive Kinase-substrate link in the study.
Table S6 (Type of genetic alterations): This table provides an overview of the genetic alterations detected in the analyzed genes, encompassing mutations, copy number changes, and structural variants
Table S7 (mRNA Expression Analysis): This table presents the results of mRNA expression profiling conducted in the study, highlighting differential gene expression patterns observed across the analyzed samples

## Sheet: Table S1 (Raw Log Ratio Data)
Table S1 (Log ratio Raw Data ):This table presents the log-transformed expression ratios of genes found to be significantly upregulated in the current study; NaN: Not a number, unrepresentable as a real number.
Phosphosite	Peptide	Gene	T112 Log Ratio	P111 Log Ratio	T113 Log Ratio	P114 Log Ratio	T123 Log Ratio	P124 Log Ratio	T125 Log Ratio	P126 Log Ratio	T127 Log Ratio	P128 Log Ratio	T131 Log Ratio	P132 Log Ratio	T135 Log Ratio	P136 Log Ratio	T137 Log Ratio	P138 Log Ratio	T141 Log Ratio	P142 Log Ratio	T145 Log Ratio	P146 Log Ratio	T147 Log Ratio	P148 Log Ratio	T161 Log Ratio	P162 Log Ratio	T171 Log Ratio	P172 Log Ratio	T185 Log Ratio	P186 Log Ratio	T187 Log Ratio	P188 Log Ratio	T191 Log Ratio	P192 Log Ratio	T195 Log Ratio	P196 Log Ratio	T213 Log Ratio	P214 Log Ratio	T217 Log Ratio	P218 Log Ratio	T221 Log Ratio	P222 Log Ratio	T231 Log Ratio	P232 Log Ratio	T257 Log Ratio	P258 Log Ratio	T261 Log Ratio	P262 Log Ratio	T267 Log Ratio
NP_001058.2:s1106	VPDEEENEEsDNEK;VPDEEENEEsDNEKETEK	TOP2A	-0.478577	-2.96772	-0.911441	-1.58356	0.512235	-2.07905	0.53301	-2.09864	0.483126	-2.46962	1.13227	-2.91023	-0.980581	-2.99593	-1.39133	-2.88748	-0.233323	-2.80913	-1.83074	-3.1613	-0.6273	-2.32503	1.61374	-1.73984	0.471716	-2.41672	-0.715562	-2.57602	-0.403643	-1.63756	-0.849367	-1.79823	-1.00146	-2.18263	0.780849	-1.75655	-0.301319	-2.23272	-0.746862	-2.66092	-0.741056	-3.06755	0.822385	-2.38515	-1.07571	-1.70898	-1.04522
NP_001058.2:s1213	TQMAEVLPsPR	TOP2A	0.10551	-1.28528	-0.275676	-1.03531	0.371264	-0.620259	0.246323	-1.02586	-0.00612525	-1.41014	0.220209	-0.700026	0.404093	-0.616451	0.253043	-0.40008	0.184588	-0.291399	0.337282	-0.297769	0.145194	-1.09699	0.8736	-1.10823	0.327135	-1.14195	-0.174262	-1.14086	0.0705328	-0.893326	-0.989444	-1.33147	-0.886493	-1.30614	0.527644	-1.09049	-0.343946	-0.775659	-0.184166	-0.840377	-0.559755	-2.76434	0.972404	-1.21252	-0.921471	-1.45498	-0.674588
NP_001058.2:s1295	NPWsDSESDR;RNPWsDSESDR	TOP2A	-0.134761	-1.54505	-0.225399	-1.09278	1.65667	-1.42255	0.811676	-1.2654	0.0265032	-1.51965	NaN	NaN	NaN	NaN	NaN	NaN	NaN	NaN	NaN	NaN	-0.636316	-1.38965	0.0508432	-1.41031	0.264632	-1.47303	-0.0984386	-1.49251	-0.0896608	-0.837233	NaN	NaN	NaN	NaN	NaN	NaN	NaN	NaN	NaN	NaN	-0.737241	-2.94772	-0.129259	-2.19024	-2.10769	-1.85994	-0.614664
NP_001058.2:s1351	TDDEDFVPsDASPPK	TOP2A	0.234513	-2.90847	-0.69496	-2.09957	1.3701	-2.04235	1.05971	-2.01313	0.707381	-2.35486	0.504277	-2.53687	-0.459325	-3.1084	-1.15745	-3.17426	0.056808	-2.62799	-1.15393	-4.24463	0.397392	-3.10523	2.20935	-1.95704	1.33509	-2.39382	0.0888911	-3.02322	0.38901	-1.34049	-0.684428	-2.59054	-1.56207	-2.15077	0.69875	-1.49882	-0.045392	-1.99811	-0.416393	-2.41126	-0.723982	-4.19968	0.213624	-2.95052	-2.3522	-2.30841	-0.759022
NP_001058.2:s1354	TDDEDFVPSDAsPPK	TOP2A	-0.0687897	-1.12995	-0.330175	-0.674617	1.07878	-0.802448	0.738076	-0.840431	0.326927	-0.929701	0.450691	-2.42855	-0.346515	-2.64229	-0.741275	-2.3567	0.0260455	-2.07339	-0.731704	-3.20196	0.148802	-2.61961	2.16466	-2.09054	1.42924	-2.00721	0.0208191	-1.97508	0.317594	-0.909805	-0.532563	-1.37909	-1.17696	-1.29438	0.802195	-1.00477	-0.101042	-1.26112	-0.263764	-1.30897	NaN	NaN	NaN	NaN	NaN	NaN	NaN
NP_001058.2:s1374	sVVSDLEADDVK	TOP2A	-1.66023	-2.45569	-1.08464	-2.13273	-0.518851	-2.2927	-0.244855	-2.63462	-0.656208	-2.21803	1.01212	-1.36131	-1.01801	-1.72174	-0.700422	-1.24732	-0.193927	-1.21138	-0.723409	-1.79959	-1.19509	-2.06118	1.34374	-1.99638	-0.960051	-2.41153	-1.49898	-2.56272	-0.788602	-1.6988	NaN	NaN	NaN	NaN	NaN	NaN	NaN	NaN	NaN	NaN	-0.336777	-0.944979	2.44451	-1.3955	-0.205494	-0.570301	-0.0932683
NP_001058.2:s1377	SVVsDLEADDVK	TOP2A	0.216368	-0.483324	-0.358372	-0.165588	0.600512	-1.12978	0.499841	-0.375243	0.413605	-0.575572	1.46661	-4.30186	-1.317	-4.19527	-1.53359	-4.15089	-0.0518679	-3.48902	-2.09637	-4.21799	-1.38533	-3.49295	1.41888	-2.31642	0.705136	-2.98371	-1.41965	-3.33487	-0.612808	-2.25865	-2.05352	-4.88379	-1.12051	-3.43445	0.834272	-2.47271	-0.222752	-3.27617	-0.929215	-3.68093	-1.0702	-4.0956	0.926615	-3.42828	-0.906335	-2.64802	-0.342168
NP_001059.2:s1331	NPWsDDESK;NPWsDDESKSESDLEETEPVVIPR;RNPWsDDESK;RNPWsDDESKSESDLEETEPVVIPR	TOP2B	0.62079	-0.71304	0.163108	-0.0678498	1.03008	-0.991891	0.63137	-0.371483	0.0407091	-0.679191	-0.264179	-0.267919	0.767996	-0.191151	-0.140908	-0.378887	0.482275	-1.16446	-0.27843	-0.791431	0.488787	-0.262229	-0.0962006	-0.384805	0.495275	-0.234866	0.447156	-0.38988	0.286986	-0.102044	-0.0780379	-0.811574	-0.555297	-0.61894	0.09203	-0.692097	0.0277447	-0.436301	0.0731548	-0.677569	-0.0300851	-2.01124	-0.447206	-0.48888	-0.969134	-0.357789	-0.905393
NP_001059.2:s1408	ASPITNDGEDEFVPsDGLDKDEYTFSPGK	TOP2B	-0.340097	-1.12934	-0.390469	-0.706055	-0.245754	-1.28332	0.0981068	-0.448394	0.147991	-0.723967	1.20779	-0.95978	-0.113158	-0.922549	0.114895	-1.54287	0.201147	-0.71587	-1.11862	-1.26988	-0.145415	-1.4348	0.248725	-1.95053	0.431652	-1.90314	-0.54814	-1.81683	-0.456038	-1.10797	-0.812598	-0.818334	0.0340484	-1.0771	-0.343713	-0.895432	-0.344125	-1.31889	-0.190549	-1.25076	NaN	NaN	NaN	NaN	NaN	NaN	NaN
NP_001059.2:s1545	AsGSENEGDYNPGR;KAsGSENEGDYNPGR	TOP2B	0.374723	-0.185055	-0.558741	0.0178584	0.217618	-0.351303	-0.125077	-0.376699	-0.12109	-0.464428	0.927884	-0.71451	0.0552467	-0.638082	0.117559	-0.474028	0.296125	-0.244741	-0.402275	-0.583544	-0.358513	-1.18337	0.0905796	-0.927927	-0.737383	-1.43093	-0.840082	-0.955908	-0.528104	-0.275854	-0.765008	-0.281167	0.109219	-0.730301	-0.0448258	-0.686123	-0.352614	-0.813615	0.022364	-0.866537	0.104584	-1.60319	0.0370419	-0.84472	-0.481518	-0.170011	-1.46289
NP_001059.2:s1545s1547	AsGsENEGDYNPGR;KAsGsENEGDYNPGR;RKAsGsENEGDYNPGR	TOP2B	0.511808	-0.595464	-1.04675	-0.532824	-0.460429	-0.0014991	-0.388203	0.13468	0.034408	-0.191579	1.01384	-0.818076	-0.207516	-0.751599	-0.0195046	-0.426191	0.638669	-0.311497	-0.157099	-0.816293	-0.521452	-1.38481	0.0780257	-1.22521	-0.617641	-1.75929	-0.755919	-1.37766	-0.424283	-0.272662	-0.804616	-0.430697	-0.130285	-1.08281	-0.0278677	-0.643105	-0.341432	-1.03981	0.568025	-0.886487	-0.099874	-1.25614	0.190667	-0.930996	-0.215122	-0.20644	-1.51355
NP_001059.2:s1547	ASGsENEGDYNPGR;ASGsENEGDYNPGRK;KASGsENEGDYNPGR	TOP2B	0.611298	-0.703314	-0.547705	-0.66947	0.534895	-0.685024	0.349894	-0.426417	0.490738	-0.830143	1.97721	-0.754004	1.0734	-0.672581	0.372003	-0.620928	1.08433	-0.246246	-0.363282	-0.710802	0.099606	-0.880924	0.809034	-1.31049	0.874516	-1.40649	-0.305021	-1.4667	-0.00570574	-0.561446	-0.532522	-0.549769	-0.249856	-0.911939	0.0904074	-0.628232	-0.524931	-0.833339	0.336855	-0.862132	0.227105	-1.44004	0.361747	-1.09041	-0.141191	-0.669769	-0.844248
NP_001182551.1:s33	LQQTVPADAsPDSK	TOPORS	-0.0779363	-0.490678	-0.0536161	-0.365409	0.0948752	-0.388476	-0.172064	-0.297973	-0.0892264	-0.493174	0.948198	-0.627493	-0.13338	-0.549732	0.334031	-0.563707	0.476389	-0.397332	-0.590846	-0.947937	0.266856	-0.814613	0.243531	-0.995618	-0.0168218	-1.06395	-0.323076	-1.1121	-0.0893667	-0.589361	-0.469179	-0.782988	-0.0665733	-0.525581	-0.267002	-0.511082	-0.923984	-0.715023	-0.265909	-1.07078	-0.145391	-0.941617	0.130158	-0.508968	-0.186144	-0.0631346	-0.813983
NP_003277.1:s97	VRAsGDAK	TOP1	0.26012	-2.33883	-0.722798	-2.28616	2.55361	-1.66197	-0.137393	-2.17387	-0.229554	-2.84047	NaN	NaN	NaN	NaN	NaN	NaN	NaN	NaN	NaN	NaN	NaN	NaN	NaN	NaN	NaN	NaN	NaN	NaN	NaN	NaN	NaN	NaN	NaN	NaN	NaN	NaN	NaN	NaN	NaN	NaN	-1.33559	-2.51958	-0.823952	-1.8507	-1.10197	-1.46006	0.2003
NP_077295.1:s155	VEsGGPGTSAASAR	C1orf35	NaN	NaN	NaN	NaN	NaN	NaN	NaN	NaN	NaN	NaN	0.713464	-1.17006	-0.31934	-0.614057	-0.331097	-0.857725	0.432305	-1.04526	-0.787099	-1.03507	NaN	NaN	NaN	NaN	NaN	NaN	NaN	NaN	NaN	NaN	NaN	NaN	NaN	NaN	NaN	NaN	NaN	NaN	NaN	NaN	NaN	NaN	NaN	NaN	NaN	NaN	NaN
NP_077295.1:t175s177	AEDQtEsSCESHR	C1orf35	NaN	NaN	NaN	NaN	NaN	NaN	NaN	NaN	NaN	NaN	1.67239	0.17064	0.927037	0.610568	0.660527	-0.0964627	1.74331	0.387566	0.436332	-0.443269	0.26458	-2.23826	0.775937	-0.742097	0.833813	-0.728662	0.69689	-0.600248	0.2319	-0.00493593	NaN	NaN	NaN	NaN	NaN	NaN	NaN	NaN	NaN	NaN	NaN	NaN	NaN	NaN	NaN	NaN	NaN
NP_077295.1:s177	AEDQTEsSCESHR	C1orf35	1.24563	-0.772196	0.431889	-0.397094	2.36357	-0.598976	1.08292	-0.794279	0.347831	-2.6656	2.65266	-0.936896	-0.380833	-1.18624	-0.309008	-0.65941	1.72678	-0.365891	-0.205426	-0.554163	-0.302812	-0.86286	0.486182	-0.41137	0.56646	-0.720712	-0.0715223	-0.564111	0.193769	-0.177901	-0.555665	-1.16939	0.128586	-0.614606	0.769855	-0.201868	0.681286	-0.30257	1.63837	-0.139427	0.580383	-1.17337	1.00934	-1.68575	0.0474838	-1.05535	-0.461451
NP_077295.1:s217	RPAEATSsPTSPERPR	C1orf35	0.583186	-1.24837	-0.588542	-1.01946	1.39733	-1.00662	0.601144	-1.07738	-0.105911	-1.62306	1.39497	-0.720421	0.398067	-0.76534	-0.158322	-0.030551	0.525668	-0.641381	-0.358835	-0.551397	1.94883	-0.52961	0.349296	-2.47648	1.31632	-2.40215	0.193735	-2.09594	0.847098	-0.425128	0.862736	-0.341938	-0.287476	-0.530369	1.23219	-0.637307	0.08016	-0.473235	1.14206	-0.581672	0.60763	-1.23113	0.70785	-1.39143	-0.387183	-0.543107	-0.456831
NP_077295.1:t219	RPAEATSSPtSPERPR	C1orf35	0.846585	-0.824151	-0.640207	-0.570246	1.51305	-0.577135	1.10777	-1.0046	0.381078	-0.550061	NaN	NaN	NaN	NaN	NaN	NaN	NaN	NaN	NaN	NaN	NaN	NaN	NaN	NaN	NaN	NaN	NaN	NaN	NaN	NaN	NaN	NaN	NaN	NaN	NaN	NaN	NaN	NaN	NaN	NaN	NaN	NaN	NaN	NaN	NaN	NaN	NaN
NP_077295.1:s231s233	HHHHDsDsNSPCCK	C1orf35	1.73668	-0.908844	0.414231	-0.641705	2.99019	0.290074	1.58596	-1.30592	-0.155028	-1.12878	4.72939	-0.333537	2.76878	-1.0106	1.64398	-0.475686	2.77324	-0.49164	-0.106042	-1.16005	2.72125	-1.02065	1.03118	-0.888273	2.15289	-0.867102	1.51518	-1.8838	0.195856	0.0690089	-0.885714	-1.88706	0.0169143	-1.40632	1.3178	-0.225429	-0.308778	-1.20938	2.42257	-0.587755	NaN	NaN	NaN	NaN	NaN	NaN	NaN
[truncated: 283 more columns]

## Sheet: Table S2 (OS for 5 years)
Table S2 (OS FOR 5 Years ):This table summarizes the overall survival (OS) analysis for HCC patient groups for 5-year intervals.
No.	Time	Sex	N.Risk	N.Event	N.Censor	Surv	Std.Err	Cumhaz	Upper	Lower
1	0	Male	120	0	0	1	0	0	1	1
2	100	Male	119	0	1	1	0	0	1	1
3	200	Male	116	0	3	1	0	0	1	1
4	300	Male	111	0	6	1	0	0	1	1
5	400	Male	104	0	6	1	0	0	1	1
6	500	Male	98	0	6	1	0	0	1	1
7	600	Male	93	0	5	1	0	0	1	1
8	700	Male	91	0	2	1	0	0	1	1
9	800	Male	86	0	5	1	0	0	1	1
10	900	Male	80	5	2	0.941176	0.0255212	0.0601079	0.99255	0.892462
11	1000	Male	67	11	1	0.810127	0.0427371	0.209029	0.898373	0.730548
12	1100	Male	56	11	0	0.677121	0.0511875	0.384579	0.78526	0.583874
13	1200	Male	52	4	0	0.628755	0.0529363	0.458005	0.74156	0.53311
14	1300	Male	38	13	1	0.469251	0.0549847	0.745661	0.590398	0.372962
15	1400	Male	17	20	1	0.219925	0.0461702	1.48044	0.331873	0.145739
16	1500	Male	2	15	0	0.0258735	0.0180234	3.38977	0.101345	0.00660555
17	1600	Male	2	0	0	0.0258735	0.0180234	3.38977	0.101345	0.00660555
18	1700	Male	2	0	0	0.0258735	0.0180234	3.38977	0.101345	0.00660555
19	1800	Male	2	0	0	0.0258735	0.0180234	3.38977	0.101345	0.00660555
20	0	Female	31	0	0	1	0	0	1	1
21	100	Female	31	0	0	1	0	0	1	1
22	200	Female	29	0	2	1	0	0	1	1
23	300	Female	28	0	1	1	0	0	1	1
24	400	Female	27	0	1	1	0	0	1	1
25	500	Female	25	0	2	1	0	0	1	1
26	600	Female	23	0	2	1	0	0	1	1
27	700	Female	23	0	0	1	0	0	1	1
28	800	Female	23	0	0	1	0	0	1	1
29	900	Female	20	1	2	0.952381	0.0464714	0.047619	1	0.865518
30	1000	Female	17	3	0	0.809524	0.0856891	0.205806	0.996163	0.657853
31	1100	Female	10	6	1	0.52381	0.108985	0.619071	0.787547	0.348394
32	1200	Female	9	1	0	0.471429	0.109956	0.719071	0.744647	0.298457
33	1300	Female	6	3	0	0.314286	0.104216	1.09804	0.601978	0.164085
34	1400	Female	3	2	1	0.188571	0.0930118	1.54804	0.495823	0.0717176
35	1500	Female	1	2	0	0.0628571	0.0599605	2.38137	0.40769	0.00969124
36	1600	Female	1	0	0	0.0628571	0.0599605	2.38137	0.40769	0.00969124
37	1700	Female	1	0	0	0.0628571	0.0599605	2.38137	0.40769	0.00969124
38	1800	Female	1	0	0	0.0628571	0.0599605	2.38137	0.40769	0.00969124
Cumhaz: Represents the cumulative hazard function over time.
Time: Indicates the specific time points at which changes or steps in the survival curve occur.
n.risk: The total number of individuals still at risk just before each given time point.
n.event: The number of observed events (e.g., deaths or failures) that occur exactly at each time point.
Lower: The lower bound of the confidence interval for the estimated survival probability.
Upper: The upper bound of the confidence interval for the estimated survival probability.
n.censor: The count of individuals who are censored (i.e., leave the study or are lost to follow-up without experiencing the event) at each time point. For right-censored data, this value can be derived from consecutive changes in the risk set.
Surv: The survival probability estimate at time t + 0, which reflects the point immediately after time t. This value typically appears when survival curves are derived from a unified Cox proportional hazards model.

## Sheet: Table S3 (CTD Analysis)
Table S3 (CTD Analysis): This table details the outcomes of the CTD analysis, emphasizing gene–disease associations that align with the study’s core research focus.
# Input	DiseaseName	DiseaseID	GeneSymbol	GeneID	DiseaseCategories	DirectEvidence	InferenceChemicalName	InferenceScore	OmimIDs	PubMedIDs
top1	Carcinoma, Hepatocellular	MESH:D006528	TOP1	7150	Cancer|Digestive system disease		1,4-bis(2-(3,5-dichloropyridyloxy))benzene	88.76		21354444|21391223
top1	Carcinoma, Hepatocellular	MESH:D006528	TOP1	7150	Cancer|Digestive system disease		1-nitropyrene	88.76		12616606
top1	Carcinoma, Hepatocellular	MESH:D006528	TOP1	7150	Cancer|Digestive system disease		3-amino-1,4-dimethyl-5H-pyrido(4,3-b)indole	88.76		3757948
top1	Carcinoma, Hepatocellular	MESH:D006528	TOP1	7150	Cancer|Digestive system disease		3-amino-1-methyl-5H-pyrido(4,3-b)indole	88.76		3757948
top1	Carcinoma, Hepatocellular	MESH:D006528	TOP1	7150	Cancer|Digestive system disease		4,4'-diaminodiphenylmethane	88.76		3581430|7296757
top1	Carcinoma, Hepatocellular	MESH:D006528	TOP1	7150	Cancer|Digestive system disease		Aflatoxin B1	88.76		12619106|12907637|19146867|19258306|1971196|21507988|21768053|21984479|22539618|22545673|2457433|24961349|25450479|32894639|35608386
top1	Carcinoma, Hepatocellular	MESH:D006528	TOP1	7150	Cancer|Digestive system disease		Arsenic	88.76		12583988|14514661|16507464|17306315
top1	Carcinoma, Hepatocellular	MESH:D006528	TOP1	7150	Cancer|Digestive system disease		Arsenic Trioxide	88.76		11135700|12508353|14691202|15073043|15553829|15774171|16217749|21078540|21418039|25416439|27717846
top1	Carcinoma, Hepatocellular	MESH:D006528	TOP1	7150	Cancer|Digestive system disease		Choline	88.76		2387015|2396046
top1	Carcinoma, Hepatocellular	MESH:D006528	TOP1	7150	Cancer|Digestive system disease		Cisplatin	88.76		15336446|17399942|17982673|18946603|20180123|20213096|20979057|21224685|21459893|21965783
top1	Carcinoma, Hepatocellular	MESH:D006528	TOP1	7150	Cancer|Digestive system disease		Copper	88.76		19229483|22055798|25109342
top1	Carcinoma, Hepatocellular	MESH:D006528	TOP1	7150	Cancer|Digestive system disease		Decitabine	88.76		17908484
top1	Carcinoma, Hepatocellular	MESH:D006528	TOP1	7150	Cancer|Digestive system disease		Diethylhexyl Phthalate	88.76		10478332|2399535|24496636
top1	Carcinoma, Hepatocellular	MESH:D006528	TOP1	7150	Cancer|Digestive system disease		Diethylnitrosamine	88.76		10463579|10478332|10672840|10737359|10754208|11173539|11354469|11442025|11526486|11560253|11749691|11831363|11835290|11895558|11896611|12029619|12163149|12198654|12532445|12725324|12818472|12948813|1444806|14688024|14871594|15057872|15082532|15162526|15248187|15492232|15509519|15565109|15567750|15660382|15682466|15723444|15728704|15765122|15928304|15991046|16012713|16061884|16092956|16284949|1628…
top1	Carcinoma, Hepatocellular	MESH:D006528	TOP1	7150	Cancer|Digestive system disease		Estradiol	88.76		16924424|21984479
top1	Carcinoma, Hepatocellular	MESH:D006528	TOP1	7150	Cancer|Digestive system disease		Ethanol	88.76		12637151|15289165|15763234|1679055|18788625|23707493|32894639|8025892
top1	Carcinoma, Hepatocellular	MESH:D006528	TOP1	7150	Cancer|Digestive system disease		Ethinyl Estradiol	88.76		1679055|1968981|3600117|6087011|6744303|7728963|7853970|8025892|8855187
top1	Carcinoma, Hepatocellular	MESH:D006528	TOP1	7150	Cancer|Digestive system disease		Fenretinide	88.76		16270382|17159502
top1	Carcinoma, Hepatocellular	MESH:D006528	TOP1	7150	Cancer|Digestive system disease		Flavonoids	88.76		24036141
top1	Carcinoma, Hepatocellular	MESH:D006528	TOP1	7150	Cancer|Digestive system disease		Fluorouracil	88.76		16027087|16332177|16799960|17045692|17088986|17218968|17399942|17565266|17971768|18930000|20180123|27836789
top1	Carcinoma, Hepatocellular	MESH:D006528	TOP1	7150	Cancer|Digestive system disease		Hydroxyurea	88.76		8093813
top1	Carcinoma, Hepatocellular	MESH:D006528	TOP1	7150	Cancer|Digestive system disease		Irinotecan	88.76		9932610
top1	Carcinoma, Hepatocellular	MESH:D006528	TOP1	7150	Cancer|Digestive system disease		Lipopolysaccharides	88.76		27022031
top1	Carcinoma, Hepatocellular	MESH:D006528	TOP1	7150	Cancer|Digestive system disease		Methionine	88.76		2387015
top1	Carcinoma, Hepatocellular	MESH:D006528	TOP1	7150	Cancer|Digestive system disease		Methotrexate	88.76		200767|2444327
top1	Carcinoma, Hepatocellular	MESH:D006528	TOP1	7150	Cancer|Digestive system disease		Paclitaxel	88.76		10964328|16027087|16313753|17399942|9858906
top1	Carcinoma, Hepatocellular	MESH:D006528	TOP1	7150	Cancer|Digestive system disease		pirinixic acid	88.76		15509519|2457433
top1	Carcinoma, Hepatocellular	MESH:D006528	TOP1	7150	Cancer|Digestive system disease		Plant Extracts	88.76		14871594|18834353|23262642
top1	Carcinoma, Hepatocellular	MESH:D006528	TOP1	7150	Cancer|Digestive system disease		pyrazolanthrone	88.76		19418558
top1	Carcinoma, Hepatocellular	MESH:D006528	TOP1	7150	Cancer|Digestive system disease		Resveratrol	88.76		16227395|18334147|19321006|22659145|23437203|24064760|32894639
top1	Carcinoma, Hepatocellular	MESH:D006528	TOP1	7150	Cancer|Digestive system disease		sodium arsenite	88.76		15138027|15276417|16507464|17306315|20937726
top1	Carcinoma, Hepatocellular	MESH:D006528	TOP1	7150	Cancer|Digestive system disease		tamibarotene	88.76		10766424
top1	Carcinoma, Hepatocellular	MESH:D006528	TOP1	7150	Cancer|Digestive system disease		Tamoxifen	88.76		10372018|10959800|11061618|11390276|16924424|19931998|7788846|7834623|7981451|8033108|8200088|8358718|8402624|8435874|8452480
top1	Carcinoma, Hepatocellular	MESH:D006528	TOP1	7150	Cancer|Digestive system disease		Topotecan	88.76		17218968
top1	Carcinoma, Hepatocellular	MESH:D006528	TOP1	7150	Cancer|Digestive system disease		Tretinoin	88.76		1917145
top1	Carcinoma, Hepatocellular	MESH:D006528	TOP1	7150	Cancer|Digestive system disease		Trichloroethylene	88.76		27618143
top1	Carcinoma, Hepatocellular	MESH:D006528	TOP1	7150	Cancer|Digestive system disease		Ursolic Acid	88.76		20630652
top1	Carcinoma, Hepatocellular	MESH:D006528	TOP1	7150	Cancer|Digestive system disease		Vitamin E	88.76		19229483|7728963
top1	Cholestasis, Extrahepatic	MESH:D001651	TOP1	7150	Digestive system disease		Zinc	2.68		27501764
top1	Cholestasis, Intrahepatic	MESH:D002780	TOP1	7150	Digestive system disease		1,4-bis(2-(3,5-dichloropyridyloxy))benzene	22.23		18032408
top1	Cholestasis, Intrahepatic	MESH:D002780	TOP1	7150	Digestive system disease		Cyclosporine	22.23		23956101
top1	Cholestasis, Intrahepatic	MESH:D002780	TOP1	7150	Digestive system disease		Estradiol	22.23		3619634
top1	Cholestasis, Intrahepatic	MESH:D002780	TOP1	7150	Digestive system disease		Ethinyl Estradiol	22.23		19002567|23956101|2511971|3619634|9862868
top1	Cholestasis, Intrahepatic	MESH:D002780	TOP1	7150	Digestive system disease		Fenofibrate	22.23		14631314|15357112|19744016|7705563
top1	Cholestasis, Intrahepatic	MESH:D002780	TOP1	7150	Digestive system disease		Methimazole	22.23		19534646|20707932|3804181|4641547|8817448
top1	Cholestasis, Intrahepatic	MESH:D002780	TOP1	7150	Digestive system disease		Propylthiouracil	22.23		12645809
top1	Cholestasis, Intrahepatic	MESH:D002780	TOP1	7150	Digestive system disease		Valproic Acid	22.23		8099687
top1	Cholestasis, progressive familial intrahepatic 3	MESH:C535935	TOP1	7150	Digestive system disease		Plant Extracts	3.93		22824087
top1	Hepatic Encephalopathy	MESH:D006501	TOP1	7150	Digestive system disease|Metabolic disease|Nervous system disease		Methionine	16.01		1155716
top1	Hepatic Encephalopathy	MESH:D006501	TOP1	7150	Digestive system disease|Metabolic disease|Nervous system disease		Methotrexate	16.01		5108642
top1	Hepatic Encephalopathy	MESH:D006501	TOP1	7150	Digestive system disease|Metabolic disease|Nervous system disease		Paclitaxel	16.01		10100699|9106649
top1	Hepatic Encephalopathy	MESH:D006501	TOP1	7150	Digestive system disease|Metabolic disease|Nervous system disease		Propylthiouracil	16.01		15588385|20575220|2343593|9025882
top1	Hepatic Encephalopathy	MESH:D006501	TOP1	7150	Digestive system disease|Metabolic disease|Nervous system disease		Valproic Acid	16.01		10403231|10950478|1304235|1491708|18459937|19831495|20163200|2119302|6108469|7583902|8099687
top1	Hepatic Encephalopathy	MESH:D006501	TOP1	7150	Digestive system disease|Metabolic disease|Nervous system disease		Zinc	16.01		1304235
top1	Hepatic Insufficiency	MESH:D048550	TOP1	7150	Digestive system disease		Diethylnitrosamine	20.55		29458170
top1	Hepatic Insufficiency	MESH:D048550	TOP1	7150	Digestive system disease		Ethanol	20.55		26747958
top1	Hepatic Insufficiency	MESH:D048550	TOP1	7150	Digestive system disease		Methimazole	20.55		20960098
top1	Hepatic Insufficiency	MESH:D048550	TOP1	7150	Digestive system disease		Methotrexate	20.55		30025850
top1	Hepatic Insufficiency	MESH:D048550	TOP1	7150	Digestive system disease		Oxygen	20.55		28477916
top1	Hepatic Insufficiency	MESH:D048550	TOP1	7150	Digestive system disease		Resveratrol	20.55		21739664
top1	Hepatic Veno-Occlusive Disease	MESH:D006504	TOP1	7150	Cardiovascular disease|Digestive system disease		Ciprofloxacin	15.47		8832011
top1	Hepatic Veno-Occlusive Disease	MESH:D006504	TOP1	7150	Cardiovascular disease|Digestive system disease		Cyclosporine	15.47		3538535
top1	Hepatic Veno-Occlusive Disease	MESH:D006504	TOP1	7150	Cardiovascular disease|Digestive system disease		Dactinomycin	15.47		11194540|11208352|11378345|1318536|15039909|15591910|19672975|2561915|7991279|9007466|9191535|9251728|9849483
top1	Hepatic Veno-Occlusive Disease	MESH:D006504	TOP1	7150	Cardiovascular disease|Digestive system disease		Methotrexate	15.47		1586725|18776081|18839274|8832011
top1	Hepatic Veno-Occlusive Disease	MESH:D006504	TOP1	7150	Cardiovascular disease|Digestive system disease		Oxaliplatin	15.47		19387321
top1	Hepatitis	MESH:D006505	TOP1	7150	Digestive system disease		4,4'-diaminodiphenylmethane	50.66		6705139
top1	Hepatitis	MESH:D006505	TOP1	7150	Digestive system disease		Caffeine	50.66		11394713
top1	Hepatitis	MESH:D006505	TOP1	7150	Digestive system disease		Choline	50.66		20368703
top1	Hepatitis	MESH:D006505	TOP1	7150	Digestive system disease		Copper	50.66		14574444
top1	Hepatitis	MESH:D006505	TOP1	7150	Digestive system disease		Dichlorodiphenyl Dichloroethylene	50.66		16487989
top1	Hepatitis	MESH:D006505	TOP1	7150	Digestive system disease		Diethylnitrosamine	50.66		15948256|29127188
top1	Hepatitis	MESH:D006505	TOP1	7150	Digestive system disease		Ethanol	50.66		1937386
top1	Hepatitis	MESH:D006505	TOP1	7150	Digestive system disease		Fenofibrate	50.66		14631314|15357112|3742311|4029887|7423433
top1	Hepatitis	MESH:D006505	TOP1	7150	Digestive system disease		Hydroxyurea	50.66		10433603|7374520|9091401
top1	Hepatitis	MESH:D006505	TOP1	7150	Digestive system disease		Lipopolysaccharides	50.66		17661402|19796704
top1	Hepatitis	MESH:D006505	TOP1	7150	Digestive system disease		Methimazole	50.66		1937386
top1	Hepatitis	MESH:D006505	TOP1	7150	Digestive system disease		Methionine	50.66		20368703|3405528
top1	Hepatitis	MESH:D006505	TOP1	7150	Digestive system disease		Oxygen	50.66		7715077
top1	Hepatitis	MESH:D006505	TOP1	7150	Digestive system disease		perfluorooctane sulfonic acid	50.66		23237827
top1	Hepatitis	MESH:D006505	TOP1	7150	Digestive system disease		Propylthiouracil	50.66		11144016|12645809|1994070|2484903|4062471|6608933|8191137|9392993
top1	Hepatitis	MESH:D006505	TOP1	7150	Digestive system disease		Resveratrol	50.66		19796704
top1	Hepatitis	MESH:D006505	TOP1	7150	Digestive system disease		Trichloroethylene	50.66		18234256|18403861|18540116|18565563|21258588
top1	Hepatitis	MESH:D006505	TOP1	7150	Digestive system disease		Valproic Acid	50.66		15229826|15625224
top1	Hepatitis, Alcoholic	MESH:D006519	TOP1	7150	Digestive system disease|Substance-related disorder		Ethanol	2.78		24946281|35526736|920871
top1	Hepatitis, Animal	MESH:D006520	TOP1	7150	Animal disease|Digestive system disease		Choline	12.09		30745416
top1	Hepatitis, Animal	MESH:D006520	TOP1	7150	Animal disease|Digestive system disease		Copper	12.09		15790412
top1	Hepatitis, Animal	MESH:D006520	TOP1	7150	Animal disease|Digestive system disease		Methionine	12.09		30745416
top1	Hepatitis, Autoimmune	MESH:D019693	TOP1	7150	Digestive system disease|Immune system disease		Trichloroethylene	2.35		11006364|19254012|21084432|25026505|28369519
top1	Hepatitis B, Chronic	MESH:D019694	TOP1	7150	Digestive system disease|Pathology (process)|Viral disease		Cyclosporine	2.23		7657365
top1	Hepatitis C	MESH:D006526	TOP1	7150	Digestive system disease|Viral disease		Cyclosporine	7.94		16182838|17420205|9636597
top1	Hepatitis C	MESH:D006526	TOP1	7150	Digestive system disease|Viral disease		Resveratrol	7.94		24331693
top1	Hepatitis C	MESH:D006526	TOP1	7150	Digestive system disease|Viral disease		Vitamin E	7.94		17420205
top1	Hepatitis, Chronic	MESH:D006521	TOP1	7150	Digestive system disease|Pathology (process)		Copper	8.87		17338147|22879914|25053573
top1	Hepatitis, Chronic	MESH:D006521	TOP1	7150	Digestive system disease|Pathology (process)		Fenofibrate	8.87		8253329
top1	Hepatitis, Chronic	MESH:D006521	TOP1	7150	Digestive system disease|Pathology (process)		Propylthiouracil	8.87		1147734|6893265|8876856
top1	Hepatoblastoma	MESH:D018197	TOP1	7150	Cancer		Cisplatin	12.11		2206854
top1	Hepatoblastoma	MESH:D018197	TOP1	7150	Cancer		Diethylnitrosamine	12.11		11560253|11714029|2472233|8242847
top1	Hepatoblastoma	MESH:D018197	TOP1	7150	Cancer		Fluorouracil	12.11		25178657
top1	Hepatolenticular Degeneration	MESH:D006527	TOP1	7150	Digestive system disease|Genetic disease (inborn)|Metabolic disease|Nervous system disease		Copper	5.58		11795876|11803042|11854914|11985593|12195459|12544487|14479334|15911138|16607473|16940238|17044091|17109627|17182432|17276780|18626182|19571474|19888908|20647314|21406592|22243965|22802922|25002079|26241054|7792379|7849148
top1	Hepatolenticular Degeneration	MESH:D006527	TOP1	7150	Digestive system disease|Genetic disease (inborn)|Metabolic disease|Nervous system disease		Zinc	5.58		17276780|9311362
top1	Hepatomegaly	MESH:D006529	TOP1	7150	Digestive system disease|Pathology (anatomical condition)		1,2-Dimethylhydrazine	182.55		21864636
top1	Hepatomegaly	MESH:D006529	TOP1	7150	Digestive system disease|Pathology (anatomical condition)		1,4-bis(2-(3,5-dichloropyridyloxy))benzene	182.55		16109766|20637255|21391223|24769335|26171734|27180240|27818994|29893953|31170421
top1	Hepatomegaly	MESH:D006529	TOP1	7150	Digestive system disease|Pathology (anatomical condition)		4,4'-diaminodiphenylmethane	182.55		28108177
top1	Hepatomegaly	MESH:D006529	TOP1	7150	Digestive system disease|Pathology (anatomical condition)		4-hydroxyphenyl 4-isopropoxyphenylsulfone	182.55		39298647
top1	Hepatomegaly	MESH:D006529	TOP1	7150	Digestive system disease|Pathology (anatomical condition)		Aflatoxin B1	182.55		26260870
top1	Hepatomegaly	MESH:D006529	TOP1	7150	Digestive system disease|Pathology (anatomical condition)		Arsenic	182.55		11836136|25062976|37676925
top1	Hepatomegaly	MESH:D006529	TOP1	7150	Digestive system disease|Pathology (anatomical condition)		Arsenic Trioxide	182.55		33846815
top1	Hepatomegaly	MESH:D006529	TOP1	7150	Digestive system disease|Pathology (anatomical condition)		Berberine	182.55		30138605
top1	Hepatomegaly	MESH:D006529	TOP1	7150	Digestive system disease|Pathology (anatomical condition)		bisphenol A	182.55		25112833|27502578|28483554|30579156|30641053|31352099|31424294|32623698|33621748|36632902|36670177|36860429|36864339|37454720|37701206|38182912
top1	Hepatomegaly	MESH:D006529	TOP1	7150	Digestive system disease|Pathology (anatomical condition)		bisphenol AF	182.55		36632902
top1	Hepatomegaly	MESH:D006529	TOP1	7150	Digestive system disease|Pathology (anatomical condition)		bisphenol B	182.55		31424294
top1	Hepatomegaly	MESH:D006529	TOP1	7150	Digestive system disease|Pathology (anatomical condition)		bisphenol S	182.55		31424294|39298647
top1	Hepatomegaly	MESH:D006529	TOP1	7150	Digestive system disease|Pathology (anatomical condition)		Cadmium Chloride	182.55		11961226|15304303|22127542|23961183|35183672
top1	Hepatomegaly	MESH:D006529	TOP1	7150	Digestive system disease|Pathology (anatomical condition)		Caffeine	182.55		28108177
top1	Hepatomegaly	MESH:D006529	TOP1	7150	Digestive system disease|Pathology (anatomical condition)		chlorpyrifos-methyl	182.55		25782373
top1	Hepatomegaly	MESH:D006529	TOP1	7150	Digestive system disease|Pathology (anatomical condition)		Choline	182.55		27567547|28133511|31678261
top1	Hepatomegaly	MESH:D006529	TOP1	7150	Digestive system disease|Pathology (anatomical condition)		Ciprofloxacin	182.55		11476450
top1	Hepatomegaly	MESH:D006529	TOP1	7150	Digestive system disease|Pathology (anatomical condition)		Dactinomycin	182.55		6287875
top1	Hepatomegaly	MESH:D006529	TOP1	7150	Digestive system disease|Pathology (anatomical condition)		decabromobiphenyl ether	182.55		23531792|30468867|34757160
top1	Hepatomegaly	MESH:D006529	TOP1	7150	Digestive system disease|Pathology (anatomical condition)		decamethrin	182.55		33396045
top1	Hepatomegaly	MESH:D006529	TOP1	7150	Digestive system disease|Pathology (anatomical condition)		delphinidin	182.55		20371262
top1	Hepatomegaly	MESH:D006529	TOP1	7150	Digestive system disease|Pathology (anatomical condition)		Dichlorodiphenyl Dichloroethylene	182.55		25541407
top1	Hepatomegaly	MESH:D006529	TOP1	7150	Digestive system disease|Pathology (anatomical condition)		Diethylhexyl Phthalate	182.55		20123618|22584684|23804495|28025108|30078309|31270302|32325186|33166671|35460826|37258237
top1	Hepatomegaly	MESH:D006529	TOP1	7150	Digestive system disease|Pathology (anatomical condition)		Diethylnitrosamine	182.55		19041683|21864636|23288052|24060683|24954034|27046949|28245158|28341137|28943392|29458170|29698782|30920066|31129132|35113675|3856057|38798245
top1	Hepatomegaly	MESH:D006529	TOP1	7150	Digestive system disease|Pathology (anatomical condition)		Estradiol	182.55		30641053|39298647
top1	Hepatomegaly	MESH:D006529	TOP1	7150	Digestive system disease|Pathology (anatomical condition)		Ethanol	182.55		12036955|19637192|26115886|26858005|27688165|27989594|31711802|32237978|32492475|34346143|34405320|35143882|35526736|37271273|37860953
top1	Hepatomegaly	MESH:D006529	TOP1	7150	Digestive system disease|Pathology (anatomical condition)		Ethinyl Estradiol	182.55		28108177|34058177
top1	Hepatomegaly	MESH:D006529	TOP1	7150	Digestive system disease|Pathology (anatomical condition)		Fenofibrate	182.55		17264098|19819289|28108177|32741898|33408297|39442682
top1	Hepatomegaly	MESH:D006529	TOP1	7150	Digestive system disease|Pathology (anatomical condition)		Fenretinide	182.55		31368501
top1	Hepatomegaly	MESH:D006529	TOP1	7150	Digestive system disease|Pathology (anatomical condition)		Fluorouracil	182.55		31129132
top1	Hepatomegaly	MESH:D006529	TOP1	7150	Digestive system disease|Pathology (anatomical condition)		Folic Acid	182.55		25733650
top1	Hepatomegaly	MESH:D006529	TOP1	7150	Digestive system disease|Pathology (anatomical condition)		Hydrogen Peroxide	182.55		29463041
top1	Hepatomegaly	MESH:D006529	TOP1	7150	Digestive system disease|Pathology (anatomical condition)		Lead	182.55		37676925
top1	Hepatomegaly	MESH:D006529	TOP1	7150	Digestive system disease|Pathology (anatomical condition)		Lipopolysaccharides	182.55		22154906|37860953
top1	Hepatomegaly	MESH:D006529	TOP1	7150	Digestive system disease|Pathology (anatomical condition)		Luteolin	182.55		19747501
top1	Hepatomegaly	MESH:D006529	TOP1	7150	Digestive system disease|Pathology (anatomical condition)		Matrines	182.55		37716422
top1	Hepatomegaly	MESH:D006529	TOP1	7150	Digestive system disease|Pathology (anatomical condition)		Methimazole	182.55		28108177
top1	Hepatomegaly	MESH:D006529	TOP1	7150	Digestive system disease|Pathology (anatomical condition)		Methionine	182.55		2707623|28133511|31678261
top1	Hepatomegaly	MESH:D006529	TOP1	7150	Digestive system disease|Pathology (anatomical condition)		Methotrexate	182.55		33720507|6937637
top1	Hepatomegaly	MESH:D006529	TOP1	7150	Digestive system disease|Pathology (anatomical condition)		Oxaliplatin	182.55		24908156
top1	Hepatomegaly	MESH:D006529	TOP1	7150	Digestive system disease|Pathology (anatomical condition)		perfluorooctane sulfonic acid	182.55		12773772|18252804|18923995|19464571|19540903|19900501|21705711|22245121|23237827|25543169|25949234|26844784|27153767|32979393|34464680|34861291|34990082|35999056
top1	Hepatomegaly	MESH:D006529	TOP1	7150	Digestive system disease|Pathology (anatomical condition)		pirinixic acid	182.55		16221962|17483499|17690133|18467677|19176532|19772884|20637823|28049043|28108177|29626562|32741898|33983380|38734220|7497472
top1	Hepatomegaly	MESH:D006529	TOP1	7150	Digestive system disease|Pathology (anatomical condition)		Plant Extracts	182.55		20589743|22178802|22705329|23961183|24973642|26115596|31696704|34264070
top1	Hepatomegaly	MESH:D006529	TOP1	7150	Digestive system disease|Pathology (anatomical condition)		propiconazole	182.55		17018648|17178688|17178689|22334560|25949234
top1	Hepatomegaly	MESH:D006529	TOP1	7150	Digestive system disease|Pathology (anatomical condition)		Propylthiouracil	182.55		28108177
top1	Hepatomegaly	MESH:D006529	TOP1	7150	Digestive system disease|Pathology (anatomical condition)		Resveratrol	182.55		18930334|24629563|24908156|25238689|25814186|26055348
top1	Hepatomegaly	MESH:D006529	TOP1	7150	Digestive system disease|Pathology (anatomical condition)		Selenium	182.55		37676925
top1	Hepatomegaly	MESH:D006529	TOP1	7150	Digestive system disease|Pathology (anatomical condition)		sodium arsenite	182.55		12883085|24218229|29755549|30302732
top1	Hepatomegaly	MESH:D006529	TOP1	7150	Digestive system disease|Pathology (anatomical condition)		Sodium Fluoride	182.55		30920066
top1	Hepatomegaly	MESH:D006529	TOP1	7150	Digestive system disease|Pathology (anatomical condition)		Tamoxifen	182.55		28108177|30641053
top1	Hepatomegaly	MESH:D006529	TOP1	7150	Digestive system disease|Pathology (anatomical condition)		tetrabromobisphenol A	182.55		16716481
top1	Hepatomegaly	MESH:D006529	TOP1	7150	Digestive system disease|Pathology (anatomical condition)		Tetrachlorodibenzodioxin	182.55		12621046|15340226|16120746|19420757|20637255|22977169|26278112|27693115|27713108|28213091|28487374|28774668|29043426|33607186|34747641
top1	Hepatomegaly	MESH:D006529	TOP1	7150	Digestive system disease|Pathology (anatomical condition)		Tretinoin	182.55		10800178|8695172
top1	Hepatomegaly	MESH:D006529	TOP1	7150	Digestive system disease|Pathology (anatomical condition)		Trichloroethylene	182.55		19249323|21549800|23575800
top1	Hepatomegaly	MESH:D006529	TOP1	7150	Digestive system disease|Pathology (anatomical condition)		tris(1,3-dichloro-2-propyl)phosphate	182.55		26300399|26743178
top1	Hepatomegaly	MESH:D006529	TOP1	7150	Digestive system disease|Pathology (anatomical condition)		Ursolic Acid	182.55		27567547
top1	Hepatomegaly	MESH:D006529	TOP1	7150	Digestive system disease|Pathology (anatomical condition)		Valproic Acid	182.55		10950478|17923349|20388938|24812151|9028861
top1	Hepatomegaly	MESH:D006529	TOP1	7150	Digestive system disease|Pathology (anatomical condition)		Zinc	182.55		19637192|37676925
top1	Hepatorenal Syndrome	MESH:D006530	TOP1	7150	Digestive system disease|Urogenital disease (female)|Urogenital disease (male)		Oxaliplatin	3.22		38037725
top1	Massive Hepatic Necrosis	MESH:D047508	TOP1	7150	Digestive system disease		Estradiol	20.93		32319667
top1	Massive Hepatic Necrosis	MESH:D047508	TOP1	7150	Digestive system disease		Lipopolysaccharides	20.93		17963606|22407844
top1	Massive Hepatic Necrosis	MESH:D047508	TOP1	7150	Digestive system disease		Methimazole	20.93		2484903
top1	Massive Hepatic Necrosis	MESH:D047508	TOP1	7150	Digestive system disease		Oxygen	20.93		32319667
top1	Massive Hepatic Necrosis	MESH:D047508	TOP1	7150	Digestive system disease		pirinixic acid	20.93		17962186
top1	Massive Hepatic Necrosis	MESH:D047508	TOP1	7150	Digestive system disease		Valproic Acid	20.93		10701024
top1	Peliosis Hepatis	MESH:D010382	TOP1	7150	Cardiovascular disease|Digestive system disease		Tetrachlorodibenzodioxin	2.42		12520081
top1	Porphyrias, Hepatic	MESH:D017094	TOP1	7150	Digestive system disease|Genetic disease (inborn)|Metabolic disease|Skin disease		Tetrachlorodibenzodioxin	7.3		15371557|9443932
top1	Porphyrias, Hepatic	MESH:D017094	TOP1	7150	Digestive system disease|Genetic disease (inborn)|Metabolic disease|Skin disease		Valproic Acid	7.3		15101839
top2a	Carcinoma, Hepatocellular	MESH:D006528	TOP2A	7153	Cancer|Digestive system disease	marker/mechanism				28284560
top2a	Carcinoma, Hepatocellular	MESH:D006528	TOP2A	7153	Cancer|Digestive system disease		1,4-bis(2-(3,5-dichloropyridyloxy))benzene	138.8		21354444|21391223
top2a	Carcinoma, Hepatocellular	MESH:D006528	TOP2A	7153	Cancer|Digestive system disease		2-Acetylaminofluorene	138.8		10737359|14871594|17761372|20080933|23665045|2457433|3084413|3581430|6705139|6825204|7508825
top2a	Carcinoma, Hepatocellular	MESH:D006528	TOP2A	7153	Cancer|Digestive system disease		2-amino-3,8-dimethylimidazo(4,5-f)quinoxaline	138.8		12637151|8844820
top2a	Carcinoma, Hepatocellular	MESH:D006528	TOP2A	7153	Cancer|Digestive system disease		Acetaminophen	138.8		3084413|3621466|6142774|6839410
top2a	Carcinoma, Hepatocellular	MESH:D006528	TOP2A	7153	Cancer|Digestive system disease		Acetylcysteine	138.8		19436114
top2a	Carcinoma, Hepatocellular	MESH:D006528	TOP2A	7153	Cancer|Digestive system disease		Acrylamide	138.8		24508477
top2a	Carcinoma, Hepatocellular	MESH:D006528	TOP2A	7153	Cancer|Digestive system disease		Aflatoxin B1	138.8		12619106|12907637|19146867|19258306|1971196|21507988|21768053|21984479|22539618|22545673|2457433|24961349|25450479|32894639|35608386
top2a	Carcinoma, Hepatocellular	MESH:D006528	TOP2A	7153	Cancer|Digestive system disease		Arsenic	138.8		12583988|14514661|16507464|17306315
top2a	Carcinoma, Hepatocellular	MESH:D006528	TOP2A	7153	Cancer|Digestive system disease		Arsenic Trioxide	138.8		11135700|12508353|14691202|15073043|15553829|15774171|16217749|21078540|21418039|25416439|27717846
top2a	Carcinoma, Hepatocellular	MESH:D006528	TOP2A	7153	Cancer|Digestive system disease		Ascorbic Acid	138.8		19229483|32805337|7728963
top2a	Carcinoma, Hepatocellular	MESH:D006528	TOP2A	7153	Cancer|Digestive system disease		Azacitidine	138.8		14508512|6209028
top2a	Carcinoma, Hepatocellular	MESH:D006528	TOP2A	7153	Cancer|Digestive system disease		Azathioprine	138.8		10923928|11293451|17404860|20593510
top2a	Carcinoma, Hepatocellular	MESH:D006528	TOP2A	7153	Cancer|Digestive system disease		Benzo(a)pyrene	138.8		20501349
top2a	Carcinoma, Hepatocellular	MESH:D006528	TOP2A	7153	Cancer|Digestive system disease		benzo(b)fluoranthene	138.8		21863085
top2a	Carcinoma, Hepatocellular	MESH:D006528	TOP2A	7153	Cancer|Digestive system disease		Cacodylic Acid	138.8		32052077
top2a	Carcinoma, Hepatocellular	MESH:D006528	TOP2A	7153	Cancer|Digestive system disease		Carbon Tetrachloride	138.8		18788625|19446540|23288052|26443840|26778414|29127188|33840231|6825204
top2a	Carcinoma, Hepatocellular	MESH:D006528	TOP2A	7153	Cancer|Digestive system disease		Cisplatin	138.8		15336446|17399942|17982673|18946603|20180123|20213096|20979057|21224685|21459893|21965783
top2a	Carcinoma, Hepatocellular	MESH:D006528	TOP2A	7153	Cancer|Digestive system disease		Clofibrate	138.8		10478332|15509519|16470657|1740018|3240312|508572
top2a	Carcinoma, Hepatocellular	MESH:D006528	TOP2A	7153	Cancer|Digestive system disease		Copper	138.8		19229483|22055798|25109342
top2a	Carcinoma, Hepatocellular	MESH:D006528	TOP2A	7153	Cancer|Digestive system disease		Curcumin	138.8		22197969|24508477
top2a	Carcinoma, Hepatocellular	MESH:D006528	TOP2A	7153	Cancer|Digestive system disease		Cyclophosphamide	138.8		12793710|19701751|29635899
top2a	Carcinoma, Hepatocellular	MESH:D006528	TOP2A	7153	Cancer|Digestive system disease		Daunorubicin	138.8		21711951
top2a	Carcinoma, Hepatocellular	MESH:D006528	TOP2A	7153	Cancer|Digestive system disease		Decitabine	138.8		17908484
top2a	Carcinoma, Hepatocellular	MESH:D006528	TOP2A	7153	Cancer|Digestive system disease		deguelin	138.8		18575727
top2a	Carcinoma, Hepatocellular	MESH:D006528	TOP2A	7153	Cancer|Digestive system disease		Dexamethasone	138.8		19891978
top2a	Carcinoma, Hepatocellular	MESH:D006528	TOP2A	7153	Cancer|Digestive system disease		Dichloroacetic Acid	138.8		28962523|3629594
top2a	Carcinoma, Hepatocellular	MESH:D006528	TOP2A	7153	Cancer|Digestive system disease		Dietary Fats	138.8		29127188
top2a	Carcinoma, Hepatocellular	MESH:D006528	TOP2A	7153	Cancer|Digestive system disease		Diethylhexyl Phthalate	138.8		10478332|2399535|24496636
top2a	Carcinoma, Hepatocellular	MESH:D006528	TOP2A	7153	Cancer|Digestive system disease		Diethylnitrosamine	138.8		10463579|10478332|10672840|10737359|10754208|11173539|11354469|11442025|11526486|11560253|11749691|11831363|11835290|11895558|11896611|12029619|12163149|12198654|12532445|12725324|12818472|12948813|1444806|14688024|14871594|15057872|15082532|15162526|15248187|15492232|15509519|15565109|15567750|15660382|15682466|15723444|15728704|15765122|15928304|15991046|16012713|16061884|16092956|16284949|1628…
top2a	Carcinoma, Hepatocellular	MESH:D006528	TOP2A	7153	Cancer|Digestive system disease		Diethylstilbestrol	138.8		15948411|16924424|2161376|6267685|6294349
top2a	Carcinoma, Hepatocellular	MESH:D006528	TOP2A	7153	Cancer|Digestive system disease		Dimethylnitrosamine	138.8		3947531
top2a	Carcinoma, Hepatocellular	MESH:D006528	TOP2A	7153	Cancer|Digestive system disease		Doxorubicin	138.8		16023760|16234567|1645666|17876044|18059187|20717671|20979057|29133031
top2a	Carcinoma, Hepatocellular	MESH:D006528	TOP2A	7153	Cancer|Digestive system disease		epigallocatechin gallate	138.8		24508477
top2a	Carcinoma, Hepatocellular	MESH:D006528	TOP2A	7153	Cancer|Digestive system disease		Epirubicin	138.8		15336446|2997408
top2a	Carcinoma, Hepatocellular	MESH:D006528	TOP2A	7153	Cancer|Digestive system disease		Estradiol	138.8		16924424|21984479
top2a	Carcinoma, Hepatocellular	MESH:D006528	TOP2A	7153	Cancer|Digestive system disease		Ethinyl Estradiol	138.8		1679055|1968981|3600117|6087011|6744303|7728963|7853970|8025892|8855187
top2a	Carcinoma, Hepatocellular	MESH:D006528	TOP2A	7153	Cancer|Digestive system disease		Fenretinide	138.8		16270382|17159502
top2a	Carcinoma, Hepatocellular	MESH:D006528	TOP2A	7153	Cancer|Digestive system disease		Flavonoids	138.8		24036141
top2a	Carcinoma, Hepatocellular	MESH:D006528	TOP2A	7153	Cancer|Digestive system disease		Fluorouracil	138.8		16027087|16332177|16799960|17045692|17088986|17218968|17399942|17565266|17971768|18930000|20180123|27836789
top2a	Carcinoma, Hepatocellular	MESH:D006528	TOP2A	7153	Cancer|Digestive system disease		Genistein	138.8		16924424|21078540
top2a	Carcinoma, Hepatocellular	MESH:D006528	TOP2A	7153	Cancer|Digestive system disease		Irinotecan	138.8		9932610
top2a	Carcinoma, Hepatocellular	MESH:D006528	TOP2A	7153	Cancer|Digestive system disease		Lipopolysaccharides	138.8		27022031
top2a	Carcinoma, Hepatocellular	MESH:D006528	TOP2A	7153	Cancer|Digestive system disease		Methotrexate	138.8		200767|2444327
top2a	Carcinoma, Hepatocellular	MESH:D006528	TOP2A	7153	Cancer|Digestive system disease		Methylnitronitrosoguanidine	138.8		21984479
top2a	Carcinoma, Hepatocellular	MESH:D006528	TOP2A	7153	Cancer|Digestive system disease		Methyltestosterone	138.8		15495253|4117807|48615
top2a	Carcinoma, Hepatocellular	MESH:D006528	TOP2A	7153	Cancer|Digestive system disease		Niclosamide	138.8		28284560|32961231
top2a	Carcinoma, Hepatocellular	MESH:D006528	TOP2A	7153	Cancer|Digestive system disease		Paclitaxel	138.8		10964328|16027087|16313753|17399942|9858906
top2a	Carcinoma, Hepatocellular	MESH:D006528	TOP2A	7153	Cancer|Digestive system disease		perfluorooctanoic acid	138.8		21984479
top2a	Carcinoma, Hepatocellular	MESH:D006528	TOP2A	7153	Cancer|Digestive system disease		Phenobarbital	138.8		104788|11354469|11526486|11560253|12818472|1444806|15082532|15248187|15492232|15728704|1701930|17173139|19298838|1971196|20007298|20506153|20935162|21035526|21424122|21565|2387015|2453431|24789201|2869179|2910521|3194660|3356011|35113675|3768856|3779637|3947531|6667461|6705139|6825204|7834623|7923571|8093813
top2a	Carcinoma, Hepatocellular	MESH:D006528	TOP2A	7153	Cancer|Digestive system disease		pirinixic acid	138.8		15509519|2457433
top2a	Carcinoma, Hepatocellular	MESH:D006528	TOP2A	7153	Cancer|Digestive system disease		Plant Extracts	138.8		14871594|18834353|23262642
top2a	Carcinoma, Hepatocellular	MESH:D006528	TOP2A	7153	Cancer|Digestive system disease		Plant Preparations	138.8		24036141
top2a	Carcinoma, Hepatocellular	MESH:D006528	TOP2A	7153	Cancer|Digestive system disease		Quercetin	138.8		12508355|19519916|34726822
top2a	Carcinoma, Hepatocellular	MESH:D006528	TOP2A	7153	Cancer|Digestive system disease		Resveratrol	138.8		16227395|18334147|19321006|22659145|23437203|24064760|32894639
top2a	Carcinoma, Hepatocellular	MESH:D006528	TOP2A	7153	Cancer|Digestive system disease		sodium arsenite	138.8		15138027|15276417|16507464|17306315|20937726
top2a	Carcinoma, Hepatocellular	MESH:D006528	TOP2A	7153	Cancer|Digestive system disease		Sodium Selenite	138.8		15248187
top2a	Carcinoma, Hepatocellular	MESH:D006528	TOP2A	7153	Cancer|Digestive system disease		tamibarotene	138.8		10766424
top2a	Carcinoma, Hepatocellular	MESH:D006528	TOP2A	7153	Cancer|Digestive system disease		Tamoxifen	138.8		10372018|10959800|11061618|11390276|16924424|19931998|7788846|7834623|7981451|8033108|8200088|8358718|8402624|8435874|8452480
top2a	Carcinoma, Hepatocellular	MESH:D006528	TOP2A	7153	Cancer|Digestive system disease		Tetradecanoylphorbol Acetate	138.8		15138027|19447859
top2a	Carcinoma, Hepatocellular	MESH:D006528	TOP2A	7153	Cancer|Digestive system disease		Thalidomide	138.8		16313753|18087184
top2a	Carcinoma, Hepatocellular	MESH:D006528	TOP2A	7153	Cancer|Digestive system disease		Thioacetamide	138.8		17997003|27914986|28943392|29133031|32961231
top2a	Carcinoma, Hepatocellular	MESH:D006528	TOP2A	7153	Cancer|Digestive system disease		thymoquinone	138.8		24012840|34173702
top2a	Carcinoma, Hepatocellular	MESH:D006528	TOP2A	7153	Cancer|Digestive system disease		Topotecan	138.8		17218968
top2a	Carcinoma, Hepatocellular	MESH:D006528	TOP2A	7153	Cancer|Digestive system disease		Tretinoin	138.8		1917145
top2a	Carcinoma, Hepatocellular	MESH:D006528	TOP2A	7153	Cancer|Digestive system disease		triphenyl phosphate	138.8		35776891
top2a	Carcinoma, Hepatocellular	MESH:D006528	TOP2A	7153	Cancer|Digestive system disease		Troglitazone	138.8		14618613|16374840
top2a	Carcinoma, Hepatocellular	MESH:D006528	TOP2A	7153	Cancer|Digestive system disease		Ursolic Acid	138.8		20630652
top2a	Carcinoma, Hepatocellular	MESH:D006528	TOP2A	7153	Cancer|Digestive system disease		Vinyl Chloride	138.8		10699891|12828392|12958735|15289165|37061008
top2a	Cholestasis, Extrahepatic	MESH:D001651	TOP2A	7153	Digestive system disease		Glutathione	4.56		30026087
top2a	Cholestasis, Extrahepatic	MESH:D001651	TOP2A	7153	Digestive system disease		Zinc	4.56		27501764
top2a	Cholestasis, Intrahepatic	MESH:D002780	TOP2A	7153	Digestive system disease		1,4-bis(2-(3,5-dichloropyridyloxy))benzene	30.74		18032408
top2a	Cholestasis, Intrahepatic	MESH:D002780	TOP2A	7153	Digestive system disease		1-Naphthylisothiocyanate	30.74		10220858|1679630|18364083|19407337|20133375|25655198|27317372|30517764|32198087|33749747|3619634|8267654
top2a	Cholestasis, Intrahepatic	MESH:D002780	TOP2A	7153	Digestive system disease		Azathioprine	30.74		20972624|4951148
top2a	Cholestasis, Intrahepatic	MESH:D002780	TOP2A	7153	Digestive system disease		Cyclosporine	30.74		23956101
top2a	Cholestasis, Intrahepatic	MESH:D002780	TOP2A	7153	Digestive system disease		Emodin	30.74		30517764
top2a	Cholestasis, Intrahepatic	MESH:D002780	TOP2A	7153	Digestive system disease		Estradiol	30.74		3619634
top2a	Cholestasis, Intrahepatic	MESH:D002780	TOP2A	7153	Digestive system disease		Ethinyl Estradiol	30.74		19002567|23956101|2511971|3619634|9862868
top2a	Cholestasis, Intrahepatic	MESH:D002780	TOP2A	7153	Digestive system disease		Fenofibrate	30.74		14631314|15357112|19744016|7705563
top2a	Cholestasis, Intrahepatic	MESH:D002780	TOP2A	7153	Digestive system disease		Lovastatin	30.74		7867482
top2a	Cholestasis, Intrahepatic	MESH:D002780	TOP2A	7153	Digestive system disease		Phenobarbital	30.74		18032408|565979|7160524|995842
top2a	Cholestasis, Intrahepatic	MESH:D002780	TOP2A	7153	Digestive system disease		Propylthiouracil	30.74		12645809
top2a	Cholestasis, Intrahepatic	MESH:D002780	TOP2A	7153	Digestive system disease		Troglitazone	30.74		10685776
top2a	Cholestasis, Intrahepatic	MESH:D002780	TOP2A	7153	Digestive system disease		Valproic Acid	30.74		8099687
top2a	Cholestasis, progressive familial intrahepatic 3	MESH:C535935	TOP2A	7153	Digestive system disease		Plant Extracts	3.51		22824087
top2a	Hepatic Encephalopathy	MESH:D006501	TOP2A	7153	Digestive system disease|Metabolic disease|Nervous system disease		Acetaminophen	32.37		10447915|10615340|10801061|10915174|11316203|11510020|11956504|12175977|1455612|15344957|15521608|16424712|17326205|1735538|17852808|17971093|18609519|19918026|2302954|2599669|347920|37491939|455818|626461|6637917|6779949|7579069|9123096
top2a	Hepatic Encephalopathy	MESH:D006501	TOP2A	7153	Digestive system disease|Metabolic disease|Nervous system disease		Acetylcysteine	32.37		1972496|20431929
top2a	Hepatic Encephalopathy	MESH:D006501	TOP2A	7153	Digestive system disease|Metabolic disease|Nervous system disease		Glucose	32.37		20163200
top2a	Hepatic Encephalopathy	MESH:D006501	TOP2A	7153	Digestive system disease|Metabolic disease|Nervous system disease		Methotrexate	32.37		5108642
top2a	Hepatic Encephalopathy	MESH:D006501	TOP2A	7153	Digestive system disease|Metabolic disease|Nervous system disease		Methylcholanthrene	32.37		12175977|17971093
top2a	Hepatic Encephalopathy	MESH:D006501	TOP2A	7153	Digestive system disease|Metabolic disease|Nervous system disease		Paclitaxel	32.37		10100699|9106649
top2a	Hepatic Encephalopathy	MESH:D006501	TOP2A	7153	Digestive system disease|Metabolic disease|Nervous system disease		Phenobarbital	32.37		12175977|347920
top2a	Hepatic Encephalopathy	MESH:D006501	TOP2A	7153	Digestive system disease|Metabolic disease|Nervous system disease		Propylthiouracil	32.37		15588385|20575220|2343593|9025882
top2a	Hepatic Encephalopathy	MESH:D006501	TOP2A	7153	Digestive system disease|Metabolic disease|Nervous system disease		Tetracycline	32.37		6018176
top2a	Hepatic Encephalopathy	MESH:D006501	TOP2A	7153	Digestive system disease|Metabolic disease|Nervous system disease		Thioacetamide	32.37		10896028|15929193|17276928|18665440|20530233|24614237|30500344|31323263|34792689|35961375|37150287|38511258
top2a	Hepatic Encephalopathy	MESH:D006501	TOP2A	7153	Digestive system disease|Metabolic disease|Nervous system disease		Troglitazone	32.37		9652998
top2a	Hepatic Encephalopathy	MESH:D006501	TOP2A	7153	Digestive system disease|Metabolic disease|Nervous system disease		Valproic Acid	32.37		10403231|10950478|1304235|1491708|18459937|19831495|20163200|2119302|6108469|7583902|8099687
top2a	Hepatic Encephalopathy	MESH:D006501	TOP2A	7153	Digestive system disease|Metabolic disease|Nervous system disease		Zinc	32.37		1304235
top2a	Hepatic Insufficiency	MESH:D048550	TOP2A	7153	Digestive system disease		Blood Glucose	26.44		28477916
top2a	Hepatic Insufficiency	MESH:D048550	TOP2A	7153	Digestive system disease		Dietary Fats	26.44		21739664|28673684|32738331
top2a	Hepatic Insufficiency	MESH:D048550	TOP2A	7153	Digestive system disease		Diethylnitrosamine	26.44		29458170
top2a	Hepatic Insufficiency	MESH:D048550	TOP2A	7153	Digestive system disease		Glutathione	26.44		30026087
top2a	Hepatic Insufficiency	MESH:D048550	TOP2A	7153	Digestive system disease		lipopolysaccharide, Escherichia coli O111 B4	26.44		26298005
top2a	Hepatic Insufficiency	MESH:D048550	TOP2A	7153	Digestive system disease		Methotrexate	26.44		30025850
top2a	Hepatic Insufficiency	MESH:D048550	TOP2A	7153	Digestive system disease		Oxygen	26.44		28477916
top2a	Hepatic Insufficiency	MESH:D048550	TOP2A	7153	Digestive system disease		Resveratrol	26.44		21739664
top2a	Hepatic Insufficiency	MESH:D048550	TOP2A	7153	Digestive system disease		Thioacetamide	26.44		28623179
top2a	Hepatic Veno-Occlusive Disease	MESH:D006504	TOP2A	7153	Cardiovascular disease|Digestive system disease		Azathioprine	48.53		11232733|11293451|12924643|16038116|17697264|2662036|2712618|3008617|3114679|3278593|7051531|8143956|8276346|8856241|9334484|9725784
top2a	Hepatic Veno-Occlusive Disease	MESH:D006504	TOP2A	7153	Cardiovascular disease|Digestive system disease		Carboplatin	48.53		18587430|19701718|2189592
top2a	Hepatic Veno-Occlusive Disease	MESH:D006504	TOP2A	7153	Cardiovascular disease|Digestive system disease		Ciprofloxacin	48.53		8832011
top2a	Hepatic Veno-Occlusive Disease	MESH:D006504	TOP2A	7153	Cardiovascular disease|Digestive system disease		Curcumin	48.53		23845850
top2a	Hepatic Veno-Occlusive Disease	MESH:D006504	TOP2A	7153	Cardiovascular disease|Digestive system disease		Cyclophosphamide	48.53		10083875|11019834|12406916|14595385|14986274|15580502|16595573|16622453|1908340|19701718|2189592|3538535|7892168|8640171|9191535
top2a	Hepatic Veno-Occlusive Disease	MESH:D006504	TOP2A	7153	Cardiovascular disease|Digestive system disease		Cyclosporine	48.53		3538535
top2a	Hepatic Veno-Occlusive Disease	MESH:D006504	TOP2A	7153	Cardiovascular disease|Digestive system disease		Daunorubicin	48.53		18839274
top2a	Hepatic Veno-Occlusive Disease	MESH:D006504	TOP2A	7153	Cardiovascular disease|Digestive system disease		Doxorubicin	48.53		2829807
top2a	Hepatic Veno-Occlusive Disease	MESH:D006504	TOP2A	7153	Cardiovascular disease|Digestive system disease		Etoposide	48.53		18587430|8602625|8640171
top2a	Hepatic Veno-Occlusive Disease	MESH:D006504	TOP2A	7153	Cardiovascular disease|Digestive system disease		Methotrexate	48.53		1586725|18776081|18839274|8832011
top2a	Hepatic Veno-Occlusive Disease	MESH:D006504	TOP2A	7153	Cardiovascular disease|Digestive system disease		Oxaliplatin	48.53		19387321
top2a	Hepatic Veno-Occlusive Disease	MESH:D006504	TOP2A	7153	Cardiovascular disease|Digestive system disease		Rotenone	48.53		32937126
top2a	Hepatic Veno-Occlusive Disease	MESH:D006504	TOP2A	7153	Cardiovascular disease|Digestive system disease		senecionine	48.53		35357534|38703205
top2a	Hepatic Veno-Occlusive Disease	MESH:D006504	TOP2A	7153	Cardiovascular disease|Digestive system disease		Vinblastine	48.53		15591910
top2a	Hepatic Veno-Occlusive Disease	MESH:D006504	TOP2A	7153	Cardiovascular disease|Digestive system disease		Vincristine	48.53		11194540|15981233|18839274|19701718|9191535|9251728
top2a	Hepatitis	MESH:D006505	TOP2A	7153	Digestive system disease		1-Naphthylisothiocyanate	63.36		18590720|27317372
top2a	Hepatitis	MESH:D006505	TOP2A	7153	Digestive system disease		Acetaminophen	63.36		2969590
top2a	Hepatitis	MESH:D006505	TOP2A	7153	Digestive system disease		Acetylcysteine	63.36		8104747
top2a	Hepatitis	MESH:D006505	TOP2A	7153	Digestive system disease		Azathioprine	63.36		24184165
top2a	Hepatitis	MESH:D006505	TOP2A	7153	Digestive system disease		Benzene	63.36		2676498
top2a	Hepatitis	MESH:D006505	TOP2A	7153	Digestive system disease		Caffeine	63.36		11394713
top2a	Hepatitis	MESH:D006505	TOP2A	7153	Digestive system disease		Carbon Tetrachloride	63.36		19110552|19900420|29127188|30703375
top2a	Hepatitis	MESH:D006505	TOP2A	7153	Digestive system disease		Copper	63.36		14574444
top2a	Hepatitis	MESH:D006505	TOP2A	7153	Digestive system disease		Dichlorodiphenyl Dichloroethylene	63.36		16487989
top2a	Hepatitis	MESH:D006505	TOP2A	7153	Digestive system disease		Dietary Fats	63.36		17661402|35390440
top2a	Hepatitis	MESH:D006505	TOP2A	7153	Digestive system disease		Diethylnitrosamine	63.36		15948256|29127188
top2a	Hepatitis	MESH:D006505	TOP2A	7153	Digestive system disease		Etoposide	63.36		7715077
top2a	Hepatitis	MESH:D006505	TOP2A	7153	Digestive system disease		Fenofibrate	63.36		14631314|15357112|3742311|4029887|7423433
top2a	Hepatitis	MESH:D006505	TOP2A	7153	Digestive system disease		Lipopolysaccharides	63.36		17661402|19796704
top2a	Hepatitis	MESH:D006505	TOP2A	7153	Digestive system disease		Methamphetamine	63.36		35688268
top2a	Hepatitis	MESH:D006505	TOP2A	7153	Digestive system disease		Oxygen	63.36		7715077
top2a	Hepatitis	MESH:D006505	TOP2A	7153	Digestive system disease		perfluorooctane sulfonic acid	63.36		23237827
top2a	Hepatitis	MESH:D006505	TOP2A	7153	Digestive system disease		perfluorooctanoic acid	63.36		23458897
top2a	Hepatitis	MESH:D006505	TOP2A	7153	Digestive system disease		Phenobarbital	63.36		3740671|7875406
top2a	Hepatitis	MESH:D006505	TOP2A	7153	Digestive system disease		Propylthiouracil	63.36		11144016|12645809|1994070|2484903|4062471|6608933|8191137|9392993
top2a	Hepatitis	MESH:D006505	TOP2A	7153	Digestive system disease		Resveratrol	63.36		19796704
top2a	Hepatitis	MESH:D006505	TOP2A	7153	Digestive system disease		Thalidomide	63.36		11279644
top2a	Hepatitis	MESH:D006505	TOP2A	7153	Digestive system disease		Thioacetamide	63.36		16456712|19182433|23408952
top2a	Hepatitis	MESH:D006505	TOP2A	7153	Digestive system disease		Troglitazone	63.36		10795774|11194222|11374713
top2a	Hepatitis	MESH:D006505	TOP2A	7153	Digestive system disease		trovafloxacin	63.36		10671353
top2a	Hepatitis	MESH:D006505	TOP2A	7153	Digestive system disease		Valproic Acid	63.36		15229826|15625224
top2a	Hepatitis	MESH:D006505	TOP2A	7153	Digestive system disease		Vinblastine	63.36		3091246
top2a	Hepatitis, Animal	MESH:D006520	TOP2A	7153	Animal disease|Digestive system disease		Copper	9.68		15790412
top2a	Hepatitis, Animal	MESH:D006520	TOP2A	7153	Animal disease|Digestive system disease		deoxynivalenol	9.68		31034930
top2a	Hepatitis, Animal	MESH:D006520	TOP2A	7153	Animal disease|Digestive system disease		Dietary Fats	9.68		30745416
top2a	Hepatitis, Autoimmune	MESH:D019693	TOP2A	7153	Digestive system disease|Immune system disease		Azathioprine	10.12		12168480|12806628|17873619|19584951
top2a	Hepatitis, Autoimmune	MESH:D019693	TOP2A	7153	Digestive system disease|Immune system disease		Mercuric Chloride	10.12		21084432
top2a	Hepatitis, Autoimmune	MESH:D019693	TOP2A	7153	Digestive system disease|Immune system disease		Plant Preparations	10.12		29643811
top2a	Hepatitis, Autoimmune	MESH:D019693	TOP2A	7153	Digestive system disease|Immune system disease		Troglitazone	10.12		16115720
top2a	Hepatitis B	MESH:D006509	TOP2A	7153	Digestive system disease|Viral disease		Cyclophosphamide	2.45		19008178
top2a	Hepatitis B, Chronic	MESH:D019694	TOP2A	7153	Digestive system disease|Pathology (process)|Viral disease		Cyclosporine	1.86		7657365
top2a	Hepatitis C	MESH:D006526	TOP2A	7153	Digestive system disease|Viral disease		Azathioprine	5.76		19562704
top2a	Hepatitis C	MESH:D006526	TOP2A	7153	Digestive system disease|Viral disease		Cyclosporine	5.76		16182838|17420205|9636597
top2a	Hepatitis C	MESH:D006526	TOP2A	7153	Digestive system disease|Viral disease		Resveratrol	5.76		24331693
top2a	Hepatitis C, Chronic	MESH:D019698	TOP2A	7153	Digestive system disease|Pathology (process)|Viral disease		Azathioprine	3.03		9278222
top2a	Hepatitis, Chronic	MESH:D006521	TOP2A	7153	Digestive system disease|Pathology (process)		Azathioprine	12.57		3371886|7433331|947726
top2a	Hepatitis, Chronic	MESH:D006521	TOP2A	7153	Digestive system disease|Pathology (process)		Copper	12.57		17338147|22879914|25053573
top2a	Hepatitis, Chronic	MESH:D006521	TOP2A	7153	Digestive system disease|Pathology (process)		Cyclophosphamide	12.57		1144250
top2a	Hepatitis, Chronic	MESH:D006521	TOP2A	7153	Digestive system disease|Pathology (process)		Fenofibrate	12.57		8253329
top2a	Hepatitis, Chronic	MESH:D006521	TOP2A	7153	Digestive system disease|Pathology (process)		Propylthiouracil	12.57		1147734|6893265|8876856
top2a	Hepatoblastoma	MESH:D018197	TOP2A	7153	Cancer		Cisplatin	14		2206854
top2a	Hepatoblastoma	MESH:D018197	TOP2A	7153	Cancer		Diethylnitrosamine	14		11560253|11714029|2472233|8242847
top2a	Hepatoblastoma	MESH:D018197	TOP2A	7153	Cancer		Fluorouracil	14		25178657
top2a	Hepatoblastoma	MESH:D018197	TOP2A	7153	Cancer		Phenobarbital	14		11560253|11714029|2472233|7817132
top2a	Hepatolenticular Degeneration	MESH:D006527	TOP2A	7153	Digestive system disease|Genetic disease (inborn)|Metabolic disease|Nervous system disease		Copper	9.98		11795876|11803042|11854914|11985593|12195459|12544487|14479334|15911138|16607473|16940238|17044091|17109627|17182432|17276780|18626182|19571474|19888908|20647314|21406592|22243965|22802922|25002079|26241054|7792379|7849148
top2a	Hepatolenticular Degeneration	MESH:D006527	TOP2A	7153	Digestive system disease|Genetic disease (inborn)|Metabolic disease|Nervous system disease		cupric chloride	9.98		28926697
top2a	Hepatolenticular Degeneration	MESH:D006527	TOP2A	7153	Digestive system disease|Genetic disease (inborn)|Metabolic disease|Nervous system disease		Oxidants	9.98		19571474
top2a	Hepatolenticular Degeneration	MESH:D006527	TOP2A	7153	Digestive system disease|Genetic disease (inborn)|Metabolic disease|Nervous system disease		Zinc	9.98		17276780|9311362
top2a	Hepatomegaly	MESH:D006529	TOP2A	7153	Digestive system disease|Pathology (anatomical condition)		1,2-Dimethylhydrazine	317.92		21864636
top2a	Hepatomegaly	MESH:D006529	TOP2A	7153	Digestive system disease|Pathology (anatomical condition)		1,4-bis(2-(3,5-dichloropyridyloxy))benzene	317.92		16109766|20637255|21391223|24769335|26171734|27180240|27818994|29893953|31170421
top2a	Hepatomegaly	MESH:D006529	TOP2A	7153	Digestive system disease|Pathology (anatomical condition)		1-Naphthylisothiocyanate	317.92		26011634
top2a	Hepatomegaly	MESH:D006529	TOP2A	7153	Digestive system disease|Pathology (anatomical condition)		2,2',4,4',5-brominated diphenyl ether	317.92		22331496
top2a	Hepatomegaly	MESH:D006529	TOP2A	7153	Digestive system disease|Pathology (anatomical condition)		2,2',4,4'-tetrabromodiphenyl ether	317.92		25639565|29523931|32679240
top2a	Hepatomegaly	MESH:D006529	TOP2A	7153	Digestive system disease|Pathology (anatomical condition)		2,4,5,2',4',5'-hexachlorobiphenyl	317.92		24726520|27663891
top2a	Hepatomegaly	MESH:D006529	TOP2A	7153	Digestive system disease|Pathology (anatomical condition)		2-Acetylaminofluorene	317.92		28245158
top2a	Hepatomegaly	MESH:D006529	TOP2A	7153	Digestive system disease|Pathology (anatomical condition)		2-amino-3,8-dimethylimidazo(4,5-f)quinoxaline	317.92		20448087|23681119
top2a	Hepatomegaly	MESH:D006529	TOP2A	7153	Digestive system disease|Pathology (anatomical condition)		4-hydroxyphenyl 4-isopropoxyphenylsulfone	317.92		39298647
top2a	Hepatomegaly	MESH:D006529	TOP2A	7153	Digestive system disease|Pathology (anatomical condition)		Acetaminophen	317.92		10447915|10801061|18068290|23824016|25663337|26011634|26558467|27866976|28108177|28209544|35166444|35179299
top2a	Hepatomegaly	MESH:D006529	TOP2A	7153	Digestive system disease|Pathology (anatomical condition)		Acetylcysteine	317.92		18068290|24810974|24908156|37860953
top2a	Hepatomegaly	MESH:D006529	TOP2A	7153	Digestive system disease|Pathology (anatomical condition)		Acrylamide	317.92		30409764
top2a	Hepatomegaly	MESH:D006529	TOP2A	7153	Digestive system disease|Pathology (anatomical condition)		Aflatoxin B1	317.92		26260870
top2a	Hepatomegaly	MESH:D006529	TOP2A	7153	Digestive system disease|Pathology (anatomical condition)		alpha-Chlorohydrin	317.92		33187795
top2a	Hepatomegaly	MESH:D006529	TOP2A	7153	Digestive system disease|Pathology (anatomical condition)		Arsenic	317.92		11836136|25062976|37676925
top2a	Hepatomegaly	MESH:D006529	TOP2A	7153	Digestive system disease|Pathology (anatomical condition)		Arsenic Trioxide	317.92		33846815
top2a	Hepatomegaly	MESH:D006529	TOP2A	7153	Digestive system disease|Pathology (anatomical condition)		Azathioprine	317.92		2326554|3902952|5471562
top2a	Hepatomegaly	MESH:D006529	TOP2A	7153	Digestive system disease|Pathology (anatomical condition)		Benzo(a)pyrene	317.92		32417428
top2a	Hepatomegaly	MESH:D006529	TOP2A	7153	Digestive system disease|Pathology (anatomical condition)		Berberine	317.92		30138605
top2a	Hepatomegaly	MESH:D006529	TOP2A	7153	Digestive system disease|Pathology (anatomical condition)		beta-Naphthoflavone	317.92		23824016|26558467
top2a	Hepatomegaly	MESH:D006529	TOP2A	7153	Digestive system disease|Pathology (anatomical condition)		bisphenol A	317.92		25112833|27502578|28483554|30579156|30641053|31352099|31424294|32623698|33621748|36632902|36670177|36860429|36864339|37454720|37701206|38182912
top2a	Hepatomegaly	MESH:D006529	TOP2A	7153	Digestive system disease|Pathology (anatomical condition)		bisphenol S	317.92		31424294|39298647
top2a	Hepatomegaly	MESH:D006529	TOP2A	7153	Digestive system disease|Pathology (anatomical condition)		Butylhydroxybutylnitrosamine	317.92		21864636|28245158
top2a	Hepatomegaly	MESH:D006529	TOP2A	7153	Digestive system disease|Pathology (anatomical condition)		Cadmium	317.92		34952138|36718047|37676925
top2a	Hepatomegaly	MESH:D006529	TOP2A	7153	Digestive system disease|Pathology (anatomical condition)		Cadmium Chloride	317.92		11961226|15304303|22127542|23961183|35183672
top2a	Hepatomegaly	MESH:D006529	TOP2A	7153	Digestive system disease|Pathology (anatomical condition)		Caffeine	317.92		28108177
top2a	Hepatomegaly	MESH:D006529	TOP2A	7153	Digestive system disease|Pathology (anatomical condition)		Cannabidiol	317.92		31052254
top2a	Hepatomegaly	MESH:D006529	TOP2A	7153	Digestive system disease|Pathology (anatomical condition)		Carbon Tetrachloride	317.92		19747501|20371262|20589743|22705329|23288052|24973642|25656916|26853152|27623180|27865854|27939986|28108177|29964319|29974145|30538632|32996673|38798245
top2a	Hepatomegaly	MESH:D006529	TOP2A	7153	Digestive system disease|Pathology (anatomical condition)		Cholesterol, Dietary	317.92		11814474|25814186|27019295|27239252|28549616|30208301|32923658|34740672|37271273
top2a	Hepatomegaly	MESH:D006529	TOP2A	7153	Digestive system disease|Pathology (anatomical condition)		Ciprofloxacin	317.92		11476450
top2a	Hepatomegaly	MESH:D006529	TOP2A	7153	Digestive system disease|Pathology (anatomical condition)		Clofibrate	317.92		11969379|12851107|15033592|18670166|19952500|20637823|22008526|22008536|22467018|2260096|28108177|28495587|32741898|33549593|33983380|3590187|3625448|6424681|6606240|661938|8700121|9007043
top2a	Hepatomegaly	MESH:D006529	TOP2A	7153	Digestive system disease|Pathology (anatomical condition)		coumarin	317.92		28108177
top2a	Hepatomegaly	MESH:D006529	TOP2A	7153	Digestive system disease|Pathology (anatomical condition)		Curcumin	317.92		27208389|37701206|39934342
top2a	Hepatomegaly	MESH:D006529	TOP2A	7153	Digestive system disease|Pathology (anatomical condition)		Cyclophosphamide	317.92		21439308
top2a	Hepatomegaly	MESH:D006529	TOP2A	7153	Digestive system disease|Pathology (anatomical condition)		decamethrin	317.92		33396045
top2a	Hepatomegaly	MESH:D006529	TOP2A	7153	Digestive system disease|Pathology (anatomical condition)		delphinidin	317.92		20371262
top2a	Hepatomegaly	MESH:D006529	TOP2A	7153	Digestive system disease|Pathology (anatomical condition)		deoxynivalenol	317.92		35925383
top2a	Hepatomegaly	MESH:D006529	TOP2A	7153	Digestive system disease|Pathology (anatomical condition)		Dexamethasone	317.92		17324141|21356098|28717104|29222744|7958203|9880147
top2a	Hepatomegaly	MESH:D006529	TOP2A	7153	Digestive system disease|Pathology (anatomical condition)		diallyl trisulfide	317.92		25062976
top2a	Hepatomegaly	MESH:D006529	TOP2A	7153	Digestive system disease|Pathology (anatomical condition)		Dibutyl Phthalate	317.92		31979393
top2a	Hepatomegaly	MESH:D006529	TOP2A	7153	Digestive system disease|Pathology (anatomical condition)		Dichloroacetic Acid	317.92		23575800
top2a	Hepatomegaly	MESH:D006529	TOP2A	7153	Digestive system disease|Pathology (anatomical condition)		Dichlorodiphenyl Dichloroethylene	317.92		25541407
top2a	Hepatomegaly	MESH:D006529	TOP2A	7153	Digestive system disease|Pathology (anatomical condition)		Dietary Fats	317.92		12036955|19682478|22447684|22535755|22609946|23319015|24451382|24629563|25112833|25445511|25541407|26055348|26190035|26634892|27036855|27071101|27208389|27311796|27369808|27769711|28351695|28774668|28987369|29523931|29755549|29852127|30120929|30208301|30302732|30409764|30468867|31100278|31150631|31273855|31299271|31421115|31678261|32023857|32148030|32259528|32303808|32410268|32623698|32833043|329…
top2a	Hepatomegaly	MESH:D006529	TOP2A	7153	Digestive system disease|Pathology (anatomical condition)		Dietary Sucrose	317.92		24451382|31273855|37271273|39084266
top2a	Hepatomegaly	MESH:D006529	TOP2A	7153	Digestive system disease|Pathology (anatomical condition)		Diethylhexyl Phthalate	317.92		20123618|22584684|23804495|28025108|30078309|31270302|32325186|33166671|35460826|37258237
top2a	Hepatomegaly	MESH:D006529	TOP2A	7153	Digestive system disease|Pathology (anatomical condition)		Diethylnitrosamine	317.92		19041683|21864636|23288052|24060683|24954034|27046949|28245158|28341137|28943392|29458170|29698782|30920066|31129132|35113675|3856057|38798245
top2a	Hepatomegaly	MESH:D006529	TOP2A	7153	Digestive system disease|Pathology (anatomical condition)		Diethylstilbestrol	317.92		12217638|6628266
top2a	Hepatomegaly	MESH:D006529	TOP2A	7153	Digestive system disease|Pathology (anatomical condition)		Dimethylnitrosamine	317.92		32833043
top2a	Hepatomegaly	MESH:D006529	TOP2A	7153	Digestive system disease|Pathology (anatomical condition)		Doxorubicin	317.92		20144634|36811345|4795227|6287875
top2a	Hepatomegaly	MESH:D006529	TOP2A	7153	Digestive system disease|Pathology (anatomical condition)		Dronabinol	317.92		26884397
top2a	Hepatomegaly	MESH:D006529	TOP2A	7153	Digestive system disease|Pathology (anatomical condition)		Environmental Pollutants	317.92		17184894
top2a	Hepatomegaly	MESH:D006529	TOP2A	7153	Digestive system disease|Pathology (anatomical condition)		epigallocatechin gallate	317.92		30092300
top2a	Hepatomegaly	MESH:D006529	TOP2A	7153	Digestive system disease|Pathology (anatomical condition)		Estradiol	317.92		30641053|39298647
top2a	Hepatomegaly	MESH:D006529	TOP2A	7153	Digestive system disease|Pathology (anatomical condition)		Ethinyl Estradiol	317.92		28108177|34058177
top2a	Hepatomegaly	MESH:D006529	TOP2A	7153	Digestive system disease|Pathology (anatomical condition)		Fenofibrate	317.92		17264098|19819289|28108177|32741898|33408297|39442682
top2a	Hepatomegaly	MESH:D006529	TOP2A	7153	Digestive system disease|Pathology (anatomical condition)		Fenretinide	317.92		31368501
top2a	Hepatomegaly	MESH:D006529	TOP2A	7153	Digestive system disease|Pathology (anatomical condition)		fipronil	317.92		23962444|25721553
top2a	Hepatomegaly	MESH:D006529	TOP2A	7153	Digestive system disease|Pathology (anatomical condition)		Fluorouracil	317.92		31129132
top2a	Hepatomegaly	MESH:D006529	TOP2A	7153	Digestive system disease|Pathology (anatomical condition)		Folic Acid	317.92		25733650
top2a	Hepatomegaly	MESH:D006529	TOP2A	7153	Digestive system disease|Pathology (anatomical condition)		Fructose	317.92		26858005|27531227|31672515|32259528|37271273
top2a	Hepatomegaly	MESH:D006529	TOP2A	7153	Digestive system disease|Pathology (anatomical condition)		furan	317.92		21254322|21705744
top2a	Hepatomegaly	MESH:D006529	TOP2A	7153	Digestive system disease|Pathology (anatomical condition)		Genistein	317.92		25620059
top2a	Hepatomegaly	MESH:D006529	TOP2A	7153	Digestive system disease|Pathology (anatomical condition)		Glutathione	317.92		30026087
top2a	Hepatomegaly	MESH:D006529	TOP2A	7153	Digestive system disease|Pathology (anatomical condition)		Hydrogen Peroxide	317.92		29463041
top2a	Hepatomegaly	MESH:D006529	TOP2A	7153	Digestive system disease|Pathology (anatomical condition)		indole-3-carbinol	317.92		23824016|24418717
top2a	Hepatomegaly	MESH:D006529	TOP2A	7153	Digestive system disease|Pathology (anatomical condition)		Lipopolysaccharides	317.92		22154906|37860953
top2a	Hepatomegaly	MESH:D006529	TOP2A	7153	Digestive system disease|Pathology (anatomical condition)		Lovastatin	317.92		27208389|29852127
top2a	Hepatomegaly	MESH:D006529	TOP2A	7153	Digestive system disease|Pathology (anatomical condition)		Methamphetamine	317.92		35688268
top2a	Hepatomegaly	MESH:D006529	TOP2A	7153	Digestive system disease|Pathology (anatomical condition)		Methapyrilene	317.92		28108177
top2a	Hepatomegaly	MESH:D006529	TOP2A	7153	Digestive system disease|Pathology (anatomical condition)		Methotrexate	317.92		33720507|6937637
top2a	Hepatomegaly	MESH:D006529	TOP2A	7153	Digestive system disease|Pathology (anatomical condition)		methyleugenol	317.92		23074021|23411599|26011634
top2a	Hepatomegaly	MESH:D006529	TOP2A	7153	Digestive system disease|Pathology (anatomical condition)		Methylnitrosourea	317.92		21864636|28245158
top2a	Hepatomegaly	MESH:D006529	TOP2A	7153	Digestive system disease|Pathology (anatomical condition)		Methyltestosterone	317.92		28108177
top2a	Hepatomegaly	MESH:D006529	TOP2A	7153	Digestive system disease|Pathology (anatomical condition)		N-(oxo-5,6-dihydrophenanthridin-2-yl)-N,N-dimethylacetamide hydrochloride	317.92		31273855
top2a	Hepatomegaly	MESH:D006529	TOP2A	7153	Digestive system disease|Pathology (anatomical condition)		Orotic Acid	317.92		25786523|33408299
top2a	Hepatomegaly	MESH:D006529	TOP2A	7153	Digestive system disease|Pathology (anatomical condition)		Oxaliplatin	317.92		24908156
top2a	Hepatomegaly	MESH:D006529	TOP2A	7153	Digestive system disease|Pathology (anatomical condition)		oxfendazole	317.92		26558467
top2a	Hepatomegaly	MESH:D006529	TOP2A	7153	Digestive system disease|Pathology (anatomical condition)		Palmitic Acid	317.92		34757160
top2a	Hepatomegaly	MESH:D006529	TOP2A	7153	Digestive system disease|Pathology (anatomical condition)		PCB 180	317.92		21458519|33992733
top2a	Hepatomegaly	MESH:D006529	TOP2A	7153	Digestive system disease|Pathology (anatomical condition)		perfluorooctane sulfonic acid	317.92		12773772|18252804|18923995|19464571|19540903|19900501|21705711|22245121|23237827|25543169|25949234|26844784|27153767|32979393|34464680|34861291|34990082|35999056
top2a	Hepatomegaly	MESH:D006529	TOP2A	7153	Digestive system disease|Pathology (anatomical condition)		perfluorooctanoic acid	317.92		11879971|17369199|19440492|19540903|20614104|20637823|22531602|23143925|23458897|25543169|25949234|27153767|28049043|32074459|32320774|32822737|34464680|34958885|3609246|38182912
top2a	Hepatomegaly	MESH:D006529	TOP2A	7153	Digestive system disease|Pathology (anatomical condition)		Phenobarbital	317.92		11298494|16109766|17557908|17923349|19920070|19952500|20403969|20735435|22008526|22008536|22467018|22584684|23531792|23665940|23681119|23721867|24025784|24090815|24418717|25182419|28108177|28218408|28245158|28495587|28520973|29425889|31270302|32320717|33398415|33549593|34813904|35113675|3856057|4258879|5158462|5490893|7248170|7958203|9720140
top2a	Hepatomegaly	MESH:D006529	TOP2A	7153	Digestive system disease|Pathology (anatomical condition)		Piperonyl Butoxide	317.92		20735435|22008526|22467018|23531792|24025784|24213009|26558459|32320717|9688356
top2a	Hepatomegaly	MESH:D006529	TOP2A	7153	Digestive system disease|Pathology (anatomical condition)		pirinixic acid	317.92		16221962|17483499|17690133|18467677|19176532|19772884|20637823|28049043|28108177|29626562|32741898|33983380|38734220|7497472
top2a	Hepatomegaly	MESH:D006529	TOP2A	7153	Digestive system disease|Pathology (anatomical condition)		Plant Extracts	317.92		20589743|22178802|22705329|23961183|24973642|26115596|31696704|34264070
top2a	Hepatomegaly	MESH:D006529	TOP2A	7153	Digestive system disease|Pathology (anatomical condition)		Plant Preparations	317.92		27531227
top2a	Hepatomegaly	MESH:D006529	TOP2A	7153	Digestive system disease|Pathology (anatomical condition)		Pregnenolone Carbonitrile	317.92		33398415|38182912|38734220|38971454|7958203
top2a	Hepatomegaly	MESH:D006529	TOP2A	7153	Digestive system disease|Pathology (anatomical condition)		Promethazine	317.92		26011634|26558467|28108177
top2a	Hepatomegaly	MESH:D006529	TOP2A	7153	Digestive system disease|Pathology (anatomical condition)		propiconazole	317.92		17018648|17178688|17178689|22334560|25949234
top2a	Hepatomegaly	MESH:D006529	TOP2A	7153	Digestive system disease|Pathology (anatomical condition)		Propylthiouracil	317.92		28108177
top2a	Hepatomegaly	MESH:D006529	TOP2A	7153	Digestive system disease|Pathology (anatomical condition)		Quercetin	317.92		15124912|22447684|22535755|24908156|36990423
top2a	Hepatomegaly	MESH:D006529	TOP2A	7153	Digestive system disease|Pathology (anatomical condition)		Resveratrol	317.92		18930334|24629563|24908156|25238689|25814186|26055348
top2a	Hepatomegaly	MESH:D006529	TOP2A	7153	Digestive system disease|Pathology (anatomical condition)		sodium arsenite	317.92		12883085|24218229|29755549|30302732
top2a	Hepatomegaly	MESH:D006529	TOP2A	7153	Digestive system disease|Pathology (anatomical condition)		Sodium Selenite	317.92		37716422
top2a	Hepatomegaly	MESH:D006529	TOP2A	7153	Digestive system disease|Pathology (anatomical condition)		systhane	317.92		17018648|17178688|17178689|32268158
top2a	Hepatomegaly	MESH:D006529	TOP2A	7153	Digestive system disease|Pathology (anatomical condition)		Tamoxifen	317.92		28108177|30641053
top2a	Hepatomegaly	MESH:D006529	TOP2A	7153	Digestive system disease|Pathology (anatomical condition)		Tetrachlorodibenzodioxin	317.92		12621046|15340226|16120746|19420757|20637255|22977169|26278112|27693115|27713108|28213091|28487374|28774668|29043426|33607186|34747641
top2a	Hepatomegaly	MESH:D006529	TOP2A	7153	Digestive system disease|Pathology (anatomical condition)		Tetracycline	317.92		25663337
top2a	Hepatomegaly	MESH:D006529	TOP2A	7153	Digestive system disease|Pathology (anatomical condition)		Thioacetamide	317.92		23411599|23830814|24704557|24812151|26011634|27349771|28108177|28181416|28943392|30138605|32840391|37008694
top2a	Hepatomegaly	MESH:D006529	TOP2A	7153	Digestive system disease|Pathology (anatomical condition)		thymoquinone	317.92		27688165
top2a	Hepatomegaly	MESH:D006529	TOP2A	7153	Digestive system disease|Pathology (anatomical condition)		Tretinoin	317.92		10800178|8695172
top2a	Hepatomegaly	MESH:D006529	TOP2A	7153	Digestive system disease|Pathology (anatomical condition)		Triclosan	317.92		30238133
top2a	Hepatomegaly	MESH:D006529	TOP2A	7153	Digestive system disease|Pathology (anatomical condition)		triphenyl phosphate	317.92		31368501|36563926
top2a	Hepatomegaly	MESH:D006529	TOP2A	7153	Digestive system disease|Pathology (anatomical condition)		tris(1,3-dichloro-2-propyl)phosphate	317.92		26300399|26743178
top2a	Hepatomegaly	MESH:D006529	TOP2A	7153	Digestive system disease|Pathology (anatomical condition)		Ursolic Acid	317.92		27567547
top2a	Hepatomegaly	MESH:D006529	TOP2A	7153	Digestive system disease|Pathology (anatomical condition)		Valproic Acid	317.92		10950478|17923349|20388938|24812151|9028861
top2a	Hepatomegaly	MESH:D006529	TOP2A	7153	Digestive system disease|Pathology (anatomical condition)		Verteporfin	317.92		29893953
top2a	Hepatomegaly	MESH:D006529	TOP2A	7153	Digestive system disease|Pathology (anatomical condition)		Vincristine	317.92		6287875|6937637
top2a	Hepatomegaly	MESH:D006529	TOP2A	7153	Digestive system disease|Pathology (anatomical condition)		Zinc	317.92		19637192|37676925
top2a	Hepatorenal Syndrome	MESH:D006530	TOP2A	7153	Digestive system disease|Urogenital disease (female)|Urogenital disease (male)		Oxaliplatin	2.81		38037725
top2a	Massive Hepatic Necrosis	MESH:D047508	TOP2A	7153	Digestive system disease		1-Naphthylisothiocyanate	43.73		29660435
top2a	Massive Hepatic Necrosis	MESH:D047508	TOP2A	7153	Digestive system disease		Acetaminophen	43.73		17962186|25448281|29246445
top2a	Massive Hepatic Necrosis	MESH:D047508	TOP2A	7153	Digestive system disease		Blood Glucose	43.73		32319667
top2a	Massive Hepatic Necrosis	MESH:D047508	TOP2A	7153	Digestive system disease		Carbon Tetrachloride	43.73		28527913
top2a	Massive Hepatic Necrosis	MESH:D047508	TOP2A	7153	Digestive system disease		Estradiol	43.73		32319667
top2a	Massive Hepatic Necrosis	MESH:D047508	TOP2A	7153	Digestive system disease		lipopolysaccharide, Escherichia coli O111 B4	43.73		28213090
top2a	Massive Hepatic Necrosis	MESH:D047508	TOP2A	7153	Digestive system disease		Lipopolysaccharides	43.73		17963606|22407844
top2a	Massive Hepatic Necrosis	MESH:D047508	TOP2A	7153	Digestive system disease		Oxygen	43.73		32319667
top2a	Massive Hepatic Necrosis	MESH:D047508	TOP2A	7153	Digestive system disease		Phenobarbital	43.73		17962186
top2a	Massive Hepatic Necrosis	MESH:D047508	TOP2A	7153	Digestive system disease		pirinixic acid	43.73		17962186
top2a	Massive Hepatic Necrosis	MESH:D047508	TOP2A	7153	Digestive system disease		Troglitazone	43.73		9839107
top2a	Massive Hepatic Necrosis	MESH:D047508	TOP2A	7153	Digestive system disease		trovafloxacin	43.73		18930950
top2a	Massive Hepatic Necrosis	MESH:D047508	TOP2A	7153	Digestive system disease		Valproic Acid	43.73		10701024
top2a	Peliosis Hepatis	MESH:D010382	TOP2A	7153	Cardiovascular disease|Digestive system disease		1-Naphthylisothiocyanate	14.03		20133375|20974703
top2a	Peliosis Hepatis	MESH:D010382	TOP2A	7153	Cardiovascular disease|Digestive system disease		Azathioprine	14.03		11232733|12082771|17729423|2326554|3114679|3278593
top2a	Peliosis Hepatis	MESH:D010382	TOP2A	7153	Cardiovascular disease|Digestive system disease		Diethylstilbestrol	14.03		6736383
top2a	Peliosis Hepatis	MESH:D010382	TOP2A	7153	Cardiovascular disease|Digestive system disease		Tetrachlorodibenzodioxin	14.03		12520081
top2a	Porphyrias, Hepatic	MESH:D017094	TOP2A	7153	Digestive system disease|Genetic disease (inborn)|Metabolic disease|Skin disease		Tetrachlorodibenzodioxin	5.93		15371557|9443932
top2a	Porphyrias, Hepatic	MESH:D017094	TOP2A	7153	Digestive system disease|Genetic disease (inborn)|Metabolic disease|Skin disease		Valproic Acid	5.93		15101839
top2b	Carcinoma, Hepatocellular	MESH:D006528	TOP2B	7155	Cancer|Digestive system disease		1-nitropyrene	53.62		12616606
top2b	Carcinoma, Hepatocellular	MESH:D006528	TOP2B	7155	Cancer|Digestive system disease		4,4'-diaminodiphenylmethane	53.62		3581430|7296757
top2b	Carcinoma, Hepatocellular	MESH:D006528	TOP2B	7155	Cancer|Digestive system disease		Acetaminophen	53.62		3084413|3621466|6142774|6839410
top2b	Carcinoma, Hepatocellular	MESH:D006528	TOP2B	7155	Cancer|Digestive system disease		Aflatoxin B1	53.62		12619106|12907637|19146867|19258306|1971196|21507988|21768053|21984479|22539618|22545673|2457433|24961349|25450479|32894639|35608386
top2b	Carcinoma, Hepatocellular	MESH:D006528	TOP2B	7155	Cancer|Digestive system disease		Androgens	53.62		1655018|190518
top2b	Carcinoma, Hepatocellular	MESH:D006528	TOP2B	7155	Cancer|Digestive system disease		Arsenic	53.62		12583988|14514661|16507464|17306315
top2b	Carcinoma, Hepatocellular	MESH:D006528	TOP2B	7155	Cancer|Digestive system disease		Arsenic Trioxide	53.62		11135700|12508353|14691202|15073043|15553829|15774171|16217749|21078540|21418039|25416439|27717846
top2b	Carcinoma, Hepatocellular	MESH:D006528	TOP2B	7155	Cancer|Digestive system disease		Bortezomib	53.62		17326159
top2b	Carcinoma, Hepatocellular	MESH:D006528	TOP2B	7155	Cancer|Digestive system disease		Cisplatin	53.62		15336446|17399942|17982673|18946603|20180123|20213096|20979057|21224685|21459893|21965783
top2b	Carcinoma, Hepatocellular	MESH:D006528	TOP2B	7155	Cancer|Digestive system disease		Curcumin	53.62		22197969|24508477
top2b	Carcinoma, Hepatocellular	MESH:D006528	TOP2B	7155	Cancer|Digestive system disease		Diethylhexyl Phthalate	53.62		10478332|2399535|24496636
top2b	Carcinoma, Hepatocellular	MESH:D006528	TOP2B	7155	Cancer|Digestive system disease		Doxorubicin	53.62		16023760|16234567|1645666|17876044|18059187|20717671|20979057|29133031
top2b	Carcinoma, Hepatocellular	MESH:D006528	TOP2B	7155	Cancer|Digestive system disease		epigallocatechin gallate	53.62		24508477
top2b	Carcinoma, Hepatocellular	MESH:D006528	TOP2B	7155	Cancer|Digestive system disease		Estradiol	53.62		16924424|21984479
top2b	Carcinoma, Hepatocellular	MESH:D006528	TOP2B	7155	Cancer|Digestive system disease		Ethanol	53.62		12637151|15289165|15763234|1679055|18788625|23707493|32894639|8025892
top2b	Carcinoma, Hepatocellular	MESH:D006528	TOP2B	7155	Cancer|Digestive system disease		Genistein	53.62		16924424|21078540
top2b	Carcinoma, Hepatocellular	MESH:D006528	TOP2B	7155	Cancer|Digestive system disease		Plant Extracts	53.62		14871594|18834353|23262642
top2b	Carcinoma, Hepatocellular	MESH:D006528	TOP2B	7155	Cancer|Digestive system disease		Quercetin	53.62		12508355|19519916|34726822
top2b	Carcinoma, Hepatocellular	MESH:D006528	TOP2B	7155	Cancer|Digestive system disease		Resveratrol	53.62		16227395|18334147|19321006|22659145|23437203|24064760|32894639
top2b	Carcinoma, Hepatocellular	MESH:D006528	TOP2B	7155	Cancer|Digestive system disease		tamibarotene	53.62		10766424
top2b	Carcinoma, Hepatocellular	MESH:D006528	TOP2B	7155	Cancer|Digestive system disease		Tetrachloroethylene	53.62		19464572
top2b	Carcinoma, Hepatocellular	MESH:D006528	TOP2B	7155	Cancer|Digestive system disease		Tetradecanoylphorbol Acetate	53.62		15138027|19447859
top2b	Carcinoma, Hepatocellular	MESH:D006528	TOP2B	7155	Cancer|Digestive system disease		Topotecan	53.62		17218968
top2b	Carcinoma, Hepatocellular	MESH:D006528	TOP2B	7155	Cancer|Digestive system disease		Tretinoin	53.62		1917145
top2b	Carcinoma, Hepatocellular	MESH:D006528	TOP2B	7155	Cancer|Digestive system disease		triphenyl phosphate	53.62		35776891
top2b	Cholestasis, Intrahepatic	MESH:D002780	TOP2B	7155	Digestive system disease		Carbamazepine	6.76		7925147
top2b	Cholestasis, Intrahepatic	MESH:D002780	TOP2B	7155	Digestive system disease		Estradiol	6.76		3619634
top2b	Cholestasis, Intrahepatic	MESH:D002780	TOP2B	7155	Digestive system disease		Valproic Acid	6.76		8099687
top2b	Cholestasis, progressive familial intrahepatic 3	MESH:C535935	TOP2B	7155	Digestive system disease		Plant Extracts	4.04		22824087
top2b	Hepatic Encephalopathy	MESH:D006501	TOP2B	7155	Digestive system disease|Metabolic disease|Nervous system disease		Acetaminophen	13.72		10447915|10615340|10801061|10915174|11316203|11510020|11956504|12175977|1455612|15344957|15521608|16424712|17326205|1735538|17852808|17971093|18609519|19918026|2302954|2599669|347920|37491939|455818|626461|6637917|6779949|7579069|9123096
top2b	Hepatic Encephalopathy	MESH:D006501	TOP2B	7155	Digestive system disease|Metabolic disease|Nervous system disease		Buthionine Sulfoximine	13.72		12175977|1735538
top2b	Hepatic Encephalopathy	MESH:D006501	TOP2B	7155	Digestive system disease|Metabolic disease|Nervous system disease		Carbamazepine	13.72		8398372
top2b	Hepatic Encephalopathy	MESH:D006501	TOP2B	7155	Digestive system disease|Metabolic disease|Nervous system disease		Disulfiram	13.72		2646364
top2b	Hepatic Encephalopathy	MESH:D006501	TOP2B	7155	Digestive system disease|Metabolic disease|Nervous system disease		Valproic Acid	13.72		10403231|10950478|1304235|1491708|18459937|19831495|20163200|2119302|6108469|7583902|8099687
top2b	Hepatic Insufficiency	MESH:D048550	TOP2B	7155	Digestive system disease		Ethanol	9.17		26747958
top2b	Hepatic Insufficiency	MESH:D048550	TOP2B	7155	Digestive system disease		Oxygen	9.17		28477916
top2b	Hepatic Insufficiency	MESH:D048550	TOP2B	7155	Digestive system disease		Resveratrol	9.17		21739664
top2b	Hepatic Veno-Occlusive Disease	MESH:D006504	TOP2B	7155	Cardiovascular disease|Digestive system disease		Curcumin	12.57		23845850
top2b	Hepatic Veno-Occlusive Disease	MESH:D006504	TOP2B	7155	Cardiovascular disease|Digestive system disease		Doxorubicin	12.57		2829807
top2b	Hepatic Veno-Occlusive Disease	MESH:D006504	TOP2B	7155	Cardiovascular disease|Digestive system disease		Etoposide	12.57		18587430|8602625|8640171
top2b	Hepatic Veno-Occlusive Disease	MESH:D006504	TOP2B	7155	Cardiovascular disease|Digestive system disease		Oxaliplatin	12.57		19387321
top2b	Hepatitis	MESH:D006505	TOP2B	7155	Digestive system disease		4,4'-diaminodiphenylmethane	28.42		6705139
top2b	Hepatitis	MESH:D006505	TOP2B	7155	Digestive system disease		Acetaminophen	28.42		2969590
top2b	Hepatitis	MESH:D006505	TOP2B	7155	Digestive system disease		Caffeine	28.42		11394713
top2b	Hepatitis	MESH:D006505	TOP2B	7155	Digestive system disease		Carbamazepine	28.42		11431905|22790970|3161347
top2b	Hepatitis	MESH:D006505	TOP2B	7155	Digestive system disease		Disulfiram	28.42		2646364
top2b	Hepatitis	MESH:D006505	TOP2B	7155	Digestive system disease		Ethanol	28.42		1937386
top2b	Hepatitis	MESH:D006505	TOP2B	7155	Digestive system disease		Etoposide	28.42		7715077
top2b	Hepatitis	MESH:D006505	TOP2B	7155	Digestive system disease		Oxygen	28.42		7715077
top2b	Hepatitis	MESH:D006505	TOP2B	7155	Digestive system disease		perfluorooctane sulfonic acid	28.42		23237827
top2b	Hepatitis	MESH:D006505	TOP2B	7155	Digestive system disease		Resveratrol	28.42		19796704
top2b	Hepatitis	MESH:D006505	TOP2B	7155	Digestive system disease		Valproic Acid	28.42		15229826|15625224
top2b	Hepatitis, Alcoholic	MESH:D006519	TOP2B	7155	Digestive system disease|Substance-related disorder		Ethanol	2.89		24946281|35526736|920871
top2b	Hepatitis, Animal	MESH:D006520	TOP2B	7155	Animal disease|Digestive system disease		deoxynivalenol	3.07		31034930
top2b	Hepatitis C	MESH:D006526	TOP2B	7155	Digestive system disease|Viral disease		Resveratrol	2.2		24331693
top2b	Hepatoblastoma	MESH:D018197	TOP2B	7155	Cancer		Cisplatin	2.82		2206854
top2b	Hepatomegaly	MESH:D006529	TOP2B	7155	Digestive system disease|Pathology (anatomical condition)		1,2-Dimethylhydrazine	114.76		21864636
top2b	Hepatomegaly	MESH:D006529	TOP2B	7155	Digestive system disease|Pathology (anatomical condition)		2,2',4,4'-tetrabromodiphenyl ether	114.76		25639565|29523931|32679240
top2b	Hepatomegaly	MESH:D006529	TOP2B	7155	Digestive system disease|Pathology (anatomical condition)		4,4'-diaminodiphenylmethane	114.76		28108177
top2b	Hepatomegaly	MESH:D006529	TOP2B	7155	Digestive system disease|Pathology (anatomical condition)		4-hydroxyphenyl 4-isopropoxyphenylsulfone	114.76		39298647
top2b	Hepatomegaly	MESH:D006529	TOP2B	7155	Digestive system disease|Pathology (anatomical condition)		Acetaminophen	114.76		10447915|10801061|18068290|23824016|25663337|26011634|26558467|27866976|28108177|28209544|35166444|35179299
top2b	Hepatomegaly	MESH:D006529	TOP2B	7155	Digestive system disease|Pathology (anatomical condition)		Aflatoxin B1	114.76		26260870
top2b	Hepatomegaly	MESH:D006529	TOP2B	7155	Digestive system disease|Pathology (anatomical condition)		Arsenic	114.76		11836136|25062976|37676925
top2b	Hepatomegaly	MESH:D006529	TOP2B	7155	Digestive system disease|Pathology (anatomical condition)		Arsenic Trioxide	114.76		33846815
top2b	Hepatomegaly	MESH:D006529	TOP2B	7155	Digestive system disease|Pathology (anatomical condition)		bisphenol A	114.76		25112833|27502578|28483554|30579156|30641053|31352099|31424294|32623698|33621748|36632902|36670177|36860429|36864339|37454720|37701206|38182912
top2b	Hepatomegaly	MESH:D006529	TOP2B	7155	Digestive system disease|Pathology (anatomical condition)		bisphenol AF	114.76		36632902
top2b	Hepatomegaly	MESH:D006529	TOP2B	7155	Digestive system disease|Pathology (anatomical condition)		Cadmium Chloride	114.76		11961226|15304303|22127542|23961183|35183672
top2b	Hepatomegaly	MESH:D006529	TOP2B	7155	Digestive system disease|Pathology (anatomical condition)		Caffeine	114.76		28108177
top2b	Hepatomegaly	MESH:D006529	TOP2B	7155	Digestive system disease|Pathology (anatomical condition)		Cannabidiol	114.76		31052254
top2b	Hepatomegaly	MESH:D006529	TOP2B	7155	Digestive system disease|Pathology (anatomical condition)		Carbamazepine	114.76		1644161|17923349|28108177|9072691
top2b	Hepatomegaly	MESH:D006529	TOP2B	7155	Digestive system disease|Pathology (anatomical condition)		coumarin	114.76		28108177
top2b	Hepatomegaly	MESH:D006529	TOP2B	7155	Digestive system disease|Pathology (anatomical condition)		Curcumin	114.76		27208389|37701206|39934342
top2b	Hepatomegaly	MESH:D006529	TOP2B	7155	Digestive system disease|Pathology (anatomical condition)		deoxynivalenol	114.76		35925383
top2b	Hepatomegaly	MESH:D006529	TOP2B	7155	Digestive system disease|Pathology (anatomical condition)		Diethylhexyl Phthalate	114.76		20123618|22584684|23804495|28025108|30078309|31270302|32325186|33166671|35460826|37258237
top2b	Hepatomegaly	MESH:D006529	TOP2B	7155	Digestive system disease|Pathology (anatomical condition)		Disulfiram	114.76		28108177
top2b	Hepatomegaly	MESH:D006529	TOP2B	7155	Digestive system disease|Pathology (anatomical condition)		Doxorubicin	114.76		20144634|36811345|4795227|6287875
top2b	Hepatomegaly	MESH:D006529	TOP2B	7155	Digestive system disease|Pathology (anatomical condition)		EMD 53998	114.76		24977338
top2b	Hepatomegaly	MESH:D006529	TOP2B	7155	Digestive system disease|Pathology (anatomical condition)		epigallocatechin gallate	114.76		30092300
top2b	Hepatomegaly	MESH:D006529	TOP2B	7155	Digestive system disease|Pathology (anatomical condition)		Estradiol	114.76		30641053|39298647
top2b	Hepatomegaly	MESH:D006529	TOP2B	7155	Digestive system disease|Pathology (anatomical condition)		Ethanol	114.76		12036955|19637192|26115886|26858005|27688165|27989594|31711802|32237978|32492475|34346143|34405320|35143882|35526736|37271273|37860953
top2b	Hepatomegaly	MESH:D006529	TOP2B	7155	Digestive system disease|Pathology (anatomical condition)		fipronil	114.76		23962444|25721553
top2b	Hepatomegaly	MESH:D006529	TOP2B	7155	Digestive system disease|Pathology (anatomical condition)		Folic Acid	114.76		25733650
top2b	Hepatomegaly	MESH:D006529	TOP2B	7155	Digestive system disease|Pathology (anatomical condition)		Genistein	114.76		25620059
top2b	Hepatomegaly	MESH:D006529	TOP2B	7155	Digestive system disease|Pathology (anatomical condition)		hexabromocyclododecane	114.76		32679240
top2b	Hepatomegaly	MESH:D006529	TOP2B	7155	Digestive system disease|Pathology (anatomical condition)		Lead	114.76		37676925
top2b	Hepatomegaly	MESH:D006529	TOP2B	7155	Digestive system disease|Pathology (anatomical condition)		N-(1,3-dimethylbutyl)-N'-phenyl-1,4-phenylenediamine	114.76		36716866
top2b	Hepatomegaly	MESH:D006529	TOP2B	7155	Digestive system disease|Pathology (anatomical condition)		Oxaliplatin	114.76		24908156
top2b	Hepatomegaly	MESH:D006529	TOP2B	7155	Digestive system disease|Pathology (anatomical condition)		perfluorooctane sulfonic acid	114.76		12773772|18252804|18923995|19464571|19540903|19900501|21705711|22245121|23237827|25543169|25949234|26844784|27153767|32979393|34464680|34861291|34990082|35999056
top2b	Hepatomegaly	MESH:D006529	TOP2B	7155	Digestive system disease|Pathology (anatomical condition)		Plant Extracts	114.76		20589743|22178802|22705329|23961183|24973642|26115596|31696704|34264070
top2b	Hepatomegaly	MESH:D006529	TOP2B	7155	Digestive system disease|Pathology (anatomical condition)		Quercetin	114.76		15124912|22447684|22535755|24908156|36990423
top2b	Hepatomegaly	MESH:D006529	TOP2B	7155	Digestive system disease|Pathology (anatomical condition)		Resveratrol	114.76		18930334|24629563|24908156|25238689|25814186|26055348
top2b	Hepatomegaly	MESH:D006529	TOP2B	7155	Digestive system disease|Pathology (anatomical condition)		Tetrachlorodibenzodioxin	114.76		12621046|15340226|16120746|19420757|20637255|22977169|26278112|27693115|27713108|28213091|28487374|28774668|29043426|33607186|34747641
top2b	Hepatomegaly	MESH:D006529	TOP2B	7155	Digestive system disease|Pathology (anatomical condition)		Tretinoin	114.76		10800178|8695172
top2b	Hepatomegaly	MESH:D006529	TOP2B	7155	Digestive system disease|Pathology (anatomical condition)		triphenyl phosphate	114.76		31368501|36563926
top2b	Hepatomegaly	MESH:D006529	TOP2B	7155	Digestive system disease|Pathology (anatomical condition)		Valproic Acid	114.76		10950478|17923349|20388938|24812151|9028861
top2b	Hepatorenal Syndrome	MESH:D006530	TOP2B	7155	Digestive system disease|Urogenital disease (female)|Urogenital disease (male)		Oxaliplatin	3.33		38037725
top2b	Massive Hepatic Necrosis	MESH:D047508	TOP2B	7155	Digestive system disease		Acetaminophen	13.39		17962186|25448281|29246445
top2b	Massive Hepatic Necrosis	MESH:D047508	TOP2B	7155	Digestive system disease		Estradiol	13.39		32319667
top2b	Massive Hepatic Necrosis	MESH:D047508	TOP2B	7155	Digestive system disease		Oxygen	13.39		32319667
top2b	Massive Hepatic Necrosis	MESH:D047508	TOP2B	7155	Digestive system disease		Valproic Acid	13.39		10701024
top2b	Peliosis Hepatis	MESH:D010382	TOP2B	7155	Cardiovascular disease|Digestive system disease		Androgens	7.94		1655018|190518
top2b	Peliosis Hepatis	MESH:D010382	TOP2B	7155	Cardiovascular disease|Digestive system disease		Tetrachlorodibenzodioxin	7.94		12520081
top2b	Porphyrias, Hepatic	MESH:D017094	TOP2B	7155	Digestive system disease|Genetic disease (inborn)|Metabolic disease|Skin disease		Tetrachlorodibenzodioxin	7.66		15371557|9443932
top2b	Porphyrias, Hepatic	MESH:D017094	TOP2B	7155	Digestive system disease|Genetic disease (inborn)|Metabolic disease|Skin disease		Valproic Acid	7.66		15101839
c1orf35	Carcinoma, Hepatocellular	MESH:D006528	C1ORF35	79169	Cancer|Digestive system disease		Arsenic	7.21		12583988|14514661|16507464|17306315
c1orf35	Carcinoma, Hepatocellular	MESH:D006528	C1ORF35	79169	Cancer|Digestive system disease		Benzo(a)pyrene	7.21		20501349
c1orf35	Carcinoma, Hepatocellular	MESH:D006528	C1ORF35	79169	Cancer|Digestive system disease		Fluorouracil	7.21		16027087|16332177|16799960|17045692|17088986|17218968|17399942|17565266|17971768|18930000|20180123|27836789
c1orf35	Hepatoblastoma	MESH:D018197	C1ORF35	79169	Cancer		Fluorouracil	4.51		25178657
c1orf35	Hepatomegaly	MESH:D006529	C1ORF35	79169	Digestive system disease|Pathology (anatomical condition)		Arsenic	11.71		11836136|25062976|37676925
c1orf35	Hepatomegaly	MESH:D006529	C1ORF35	79169	Digestive system disease|Pathology (anatomical condition)		Benzo(a)pyrene	11.71		32417428
c1orf35	Hepatomegaly	MESH:D006529	C1ORF35	79169	Digestive system disease|Pathology (anatomical condition)		bisphenol A	11.71		25112833|27502578|28483554|30579156|30641053|31352099|31424294|32623698|33621748|36632902|36670177|36860429|36864339|37454720|37701206|38182912
c1orf35	Hepatomegaly	MESH:D006529	C1ORF35	79169	Digestive system disease|Pathology (anatomical condition)		Fluorouracil	11.71		31129132

## Sheet: Table S4 (Patient Demographic) 
Table S4 (Patient demographic and Clinical Data): This table outlines comprehensive demographic and clinical characteristics of patients diagnosed with hepatocellular carcinoma (HCC) included in the study; ***: The patient"s identity has beeen removed to protect privacy (HIPAA/GDPR Compliance). NA: Not applicable.
Case.ID	Patient.Name.x	Accession.Number.in.hospital.x	Gender.x	Age.x	Physical.state.of.the.latest.follow.up	The.time.to.relapse..day.	Survival.time..day.	The.time.to.relapse..month.	Survival.time..month.	DFS.test..disease.free.survival.	Survival.Test	Cause.of.death	Aftertreatment	Relapse	Post.relapse.treatment	CancerÊmetastasis	Site.of.metastasis	Post.metastasis.treatment	Note	Patient.Name.y	Accession.Number.in.hospital.y	Tumor.ID.in.Proteome.experiment	Paratumor.ID.in.Proteome.experiment	Gender	Age	Pathological.Type	Tumor.differentiation	Medical.History.of.Liver.Cirrhosis	Cirrhotic.Nodule.Size..cm	Number.of.Tumors	Tumor.Size..cm	Tumor.thrombus	Porta.Hepatis.Lymph.Node	Tumour.encapsulation	History.of.Hepatitis	HBsAg	HBcAb	PTT	TB	ALB	ALT	GGT	AFP
1	***	***	male	69	surviving	401	1437	13.37	47.9	1	0			YES	Excision 2	NO				***	***	112	111	male	69	HCC	2	1	0.1-0.2	1	4	0	0	1	1	1	1	12.8	15.2	40	39	25	27.3
2	***	***	male	51	surviving	342	1488	11.4	49.6	1	0			YES		NO				***	***	113	114	male	51	HCC	2	1	0.1-0.3	4	7.5	0	0	1	1	1	1	12	11.4	37	43	52	4.9
3	***	***	male	79	dead	317	470	15.67	15.67	0	1			YES		Miss				***	***	123	124	male	79	HCC	3	0	0	1	16	0	0	1	1	1	0	11.2	17.1	35	22	67	38142
4	***	***	male	62	dead	279	279	9.3	9.3	0	1			Miss		Miss				***	***	125	126	male	62	HCC	3	1	0.5-0.8	1	8.5	0	0	1	1	1	0	12.2	13.1	42	74	105	839.1
5	***	***	male	65	surviving	0	1449	48.3	48.3	0	0			NO		NO				***	***	127	128	male	65	HCC	3	1	0.3	1	3.5	0	0	1	1	1	1	11.7	11.2	38	35	40	342.7
6	***	***	male	50	surviving	0	1449	48.3	48.3	0	0			NO		NO				***	***	131	132	male	50	HCC	3	1	0.3	1	2.5	0	0	1	1	1	0	11.5	9.4	41	54	72	222.5
7	***	***	male	43	dead	760	760	25.33	25.33	0	1		Sorafenib	Miss		Miss				***	***	135	136	male	43	HCC	3	1	0.3-0.5	1	3.5	0	0	1	1	1	0	11.4	7.2	40	61	114	42.5
8	***	***	male	49	surviving	0	1443	48.1	48.1	0	0		Chinese medicine	NO		NO				***	***	137	138	male	49	HCC	3	1	0.5-0.8	1	2.5	0	0	1	1	1	0	12.6	13.5	34	42	110	14.6
9	***	***	male	81	surviving	0	1493	49.77	49.77	0	0		Chinese medicine	NO		NO				***	***	141	142	male	81	HCC	3	1	0	1	3.5	0	0	1	1	1	1	11.1	10.3	38	25	23	4.2
10	***	***	male	60	surviving	0	1495	49.83	49.83	0	0		Chinese medicine	NO		NO				***	***	145	146	male	60	HCC	2	1	0.3-0.6	2	3	0	0	1	1	1	0	12.7	23.1	45	31	73	196.5
11	***	***	male	33	dead	900	900	30	30	0	1			YES		YES	abdominal cavity	Excision 2		***	***	147	148	male	33	HCC	3	1	0.3-0.5	1	6.5	1	0	1	1	1	0	12	16.5	42	33	60	1925
12	***	***	male	51	surviving	186	1434	6.2	47.8	1	0			YES	TACE 2 ;Excision 1 ;TACE 2 ;Excision 2	NO				***	***	161	162	male	51	HCC	2	0	0	3	2.5	0	0	0	1	1	0	10.9	14.9	44	34	60	23.9
13	***	***	male	46	dead	436	436	14.53	14.53	0	1			YES		Miss				***	***	171	172	male	46	HCC	2	1	0.1	1	4	0	0	1	1	1	0	13.9	16	39	30	79	466
14	***	***	male	70	surviving	0	1419	47.3	47.3	0	0			NO		NO				***	***	185	186	male	70	HCC	3	1	0.3-0.6	1	4	0	0	1	1	1	1	13	14.5	41	13	40	886.4
15	***	***	male	54	surviving	0	1413	47.1	47.1	0	0			NO		NO				***	***	187	188	male	54	HCC	2	1	0.5-0.8	1	3	0	0	1	1	1	1	13.1	15.1	41	188	224	14.5
16	***	***	male	51	surviving	0	1413	47.1	47.1	0	0		Chinese medicine	NO		NO				***	***	191	192	male	51	HCC	2	1	0.8-1	1	3.5	0	0	0	1	1	1	13.4	19.9	44	33	99	9.7
17	***	***	male	39	surviving	0	1410	47	47	0	0			NO		NO				***	***	195	196	male	39	HCC	3	1	0.3-0.5	1	3.5	0	0	1	1	1	1	12	11	42	14	29	1.9
18	***	***	male	44	dead	300	300	10	10	0	1			Miss		Miss				***	***	211	212	male	44	HCC	3	1	0.3	1	2	0	0	1	1	1	1	12.1	15.1	39	26	40	13
19	***	***	female	63	surviving	0	1404	46.8	46.8	0	0			NO		NO				***	***	217	218	female	63	HCC	2	1	0.3-0.6	1	12	0	0	1	1	1	1	13	15.6	33	18	52	60500
20	***	***	male	56	surviving	0	1404	46.8	46.8	0	0		Chinese medicine	NO		NO				***	***	221	222	male	56	HCC	2	1	0.5-0.8	1	4	0	0	1	1	1	1	11.9	14.8	40	130	48	3150
21	***	***	male	72	surviving	0	1407	46.9	46.9	0	0			NO		NO				***	***	223	224	male	72	HCC	2	1	0.3-0.6	1	5.5	0	0	1	1	1	1	13.1	28.9	41	188	332	2438
22	***	***	male	62	surviving	620	1401	20.67	46.7	1	0		Chinese medicine	YES		NO				***	***	227	228	male	62	HCC	2	1	0.5	2	2	0	0	1	1	1	1	12.5	14.9	40	46	33	39.6
23	***	***	male	56		NA	NA	NA	NA	NA	NA									***	***	231	232	male	56	HCC	3	1		1	9	0	0	1	1	1	1	15.5	13.7	43	776	NA	NA
24	***	***	male	59	surviving	0	1387	46.23	46.23	0	0		Chinese medicine	NO		NO				***	***	257	258	male	59	HCC	3	0	0	1	6	0	0	1	1	1	1	12.4	26.7	38	295	86	155.2
25	***	***	male	65	surviving	0	1387	46.23	46.23	0	0			NO		NO				***	***	261	262	male	65	HCC	2	1	0.1	3	7.5	0	0	1	1	1	1	12.7	11.2	37	122	56	4.1
26	***	***	male	62	dead	211	1363	45.43	45.43	0	1			YES		NO			Not clear	***	***	267	268	male	62	HCC	2	1	0.1-0.3	2	5	0	0	1	1	1	1	12.6	13.8	42	54	52	87.6
27	***	***	male	39	surviving	88	1383	2.93	46.1	1	0			YES		NO				***	***	271	272	male	39	HCC	3	1	0.3	3	4	0	0	1	1	1	1	11.6	7.9	42	150	58	43235
28	***	***	male	63	dead	1272	1272	42.4	42.4	0	1			NO		NO				***	***	277	278	male	63	HCC	2	1	0.1-0.3	1	3	0	0	0	1	1	1	13.6	11.2	44	44	42	98.9
29	***	***	male	66	dead	143	143	4.77	4.77	0	1			Miss		Miss				***	***	283	284	male	66	HCC	1	1	0.3	1	10	0	0	1	1	1	1	13.5	13.6	37	42	222	2178
30	***	***	male	58		NA	NA	NA	NA	NA	NA									***	***	285	286	male	58	HCC	3	1	0.3	2	10	0	1	1	1	1	1	11.6	10.5	42	76	204	60500
31	***	***	female	61	surviving	0	1414	47.13	47.13	0	0			NO		NO				***	***	297	298	female	61	HCC	2	0	0	1	3.5	1	0	0	1	1	1	12.2	8.2	39	13	15	94.4
32	***	***	male	47	dead	269	269	8.97	8.97	0	1		TACE 1	Miss		Miss				***	***	311	312	male	47	HCC	3	1	0.3	9	4	0	0	0	1	1	1	15	12.4	36	30	40	22.2
33	***	***	male	43	dead	421	593	19.77	19.77	0	1			YES		YES	lung		metastasis to lung	***	***	313	314	male	43	HCC	3	0	0	1	8	1	0	0	1	1	1	11.6	23.2	48	23	39	5
34	***	***	male	52	surviving	0	1345	44.83	44.83	0	0			NO		NO				***	***	327	328	male	52	HCC	2	0	0	2	5.5	0	0	NA	1	1	1	1	8	40	40	309	12.6
35	***	***	male	44	dead	140	140	4.67	4.67	0	1			Miss		Miss				***	***	331	332	male	44	HCC	2	1	0.3	1	7.5	1	0	1	1	1	1	12.8	16.9	42	27	50	60500
36	***	***	female	63	surviving	0	1342	44.73	44.73	0	0		Chinese medicine	NO		NO				***	***	341	342	female	63	HCC	3	0	0	1	2.5	0	0	1	1	1	1	11.9	5.3	41	12	20	3450
37	***	***	female	48	dead	1318	1318	43.93	43.93	1	1	metastasis		NO		NO				***	***	343	344	female	48	HCC	3	0	0	1	11.5	1	0	1	1	1	1	12.4	9.8	41	68	110	174.5
38	***	***	male	56	surviving	0	1377	45.9	45.9	0	0			NO		NO				***	***	353	354	male	56	HCC	2	1	0.3-0.6	1	3	0	0	1	1	1	1	12.1	10.1	41	24	82	2.2
39	***	***	male	36	surviving	34	1331	1.13	44.37	1	0		Sorafenib	YES		NO				***	***	355	356	male	36	HCC	2	1	0.1	2	6	0	0	0	1	1	1	12.4	13.6	43	47	102	25.4
40	***	***	male	56	surviving	0	1331	44.37	44.37	0	0		Chinese medicine	NO		NO				***	***	357	358	male	56	HCC	3	1	0.3	1	5	0	0	1	1	1	1	12.4	8.6	37	15	55	2.5
41	***	***	male	50		NA	NA	NA	NA	NA	NA									***	***	361	362	male	50	HCC	2	1	0.3	1	3.5	0	0	1	1	1	1	20.2	19	40	131	206	30.8
42	***	***	male	54	surviving	0	1329	44.3	44.3	0	0			Miss		Miss				***	***	363	364	male	54	HCC	2	1	0.1-0.3	1	3.5	0	0	1	1	1	1	13.9	12.8	37	38	99	1.7
43	***	***	male	66	surviving	0	1320	44	44	0	0		Chinese medicine	NO		NO				***	***	365	366	male	66	HCC	2	1	0.1-0.3	1	8	0	1	1	1	1	1	12.1	13	41	69	55	3.7
44	***	***	male	47	surviving	0	1329	44.3	44.3	0	0			NO		NO				***	***	367	368	male	47	HCC	3	1	0.2-0.3	1	12	1	0	1	1	1	1	12.7	6.4	41	32	87	60500
45	***	***	male	43		NA	NA	NA	NA	NA	NA									***	***	375	376	male	43	HCC	3	0	0	1	16	1	0	1	1	1	1	13.5	5.4	43	23	134	6
46	***	***	male	60	dead	311	311	10.37	10.37	0	1			Miss		Miss				***	***	383	384	male	60	HCC	3	1	0.3-0.5	1	12	1	0	0	1	1	1	11.6	10.7	41	51	398	229.8
47	***	***	female	61	surviving	0	1320	44	44	0	0			NO		NO				***	***	385	386	female	61	HCC	2	1	0.3-0.5	1	7	0	0	0	1	1	1	13.1	12.5	40	57	96	780
48	***	***	male	48	surviving	0	1319	43.97	43.97	0	0			NO		NO				***	***	387	388	male	48	HCC	3	1	0.5-0.8	1	4.5	0	0	1	1	1	1	12.7	15.7	39	14	31	296.8
49	***	***	male	74	surviving	0	1318	43.93	43.93	0	0			NO		NO			(stroke)	***	***	391	392	male	74	HCC	2	0	0	1	8	0	0	0	1	1	1	11.6	12	35	17	202	2347
50	***	***	male	57	surviving	0	1318	43.93	43.93	0	0			NO		NO				***	***	393	394	male	57	HCC	2	1	0.3-0.6	1	14	1	0	1	1	1	1	11.3	12.6	41	22	112	4.1
51	***	***	male	35	surviving	475	1316	15.83	43.87	1	0			YES		YES	Multiple organs			***	***	395	396	male	35	HCC	2	0	0	1	14	0	0	1	1	1	1	13	14.5	40	50	78	3.7
52	***	***	male	40	surviving	0	1314	43.8	43.8	0	0			NO		NO				***	***	411	412	male	40	HCC	2	1	0.2-0.5	1	4	0	0	1	1	1	1	12.9	19.4	44	36	34	2020
53	***	***	male	40		NA	NA	NA	NA	NA	NA									***	***	413	414	male	40	HCC	2	1	0.1-0.3	2	6.5	1	0	1	1	1	1	12.8	8.5	39	26	63	60500
54	***	***	male	71	surviving	272	1297	9.07	43.23	1	0			YES		NO				***	***	415	416	male	71	HCC	2	1	0.6-0.9	2	3.5	0	0	0	1	1	1	12.1	8.3	41	20	62	7.8
55	***	***	male	58	dead	61	796	26.53	26.53	0	1			YES	TACE 5	Miss				***	***	421	422	male	58	HCC	3	1	0.3-0.6	1	4	0	0	1	1	1	1	11.8	7	48	35	76	273.9
56	***	***	male	59	surviving	0	1297	43.23	43.23	0	0			NO		NO				***	***	423	424	male	59	HCC	2	0	0	1	5.5	0	0	1	1	1	1	13.3	18.5	39	38	33	4.6
57	***	***	female	60	surviving	0	1299	43.3	43.3	0	0		Chinese medicine	NO		NO				***	***	425	426	female	60	HCC	2	0	0	1	7	0	0	1	1	1	1	12.7	14.2	43	19	22	3.2
58	***	***	male	40	surviving	0	1342	44.73	44.73	0	0			NO		NO				***	***	427	428	male	40	HCC	3	1	0.3	2	4	0	0	1	1	1	1	10.2	8.3	49	59	44	1.9
59	***	***	male	50	surviving	0	1290	43	43	0	0			NO		NO				***	***	431	432	male	50	HCC	2	1	0.1-0.3	4	5	1	0	1	1	1	1	11.4	12.2	45	83	86	14.3
60	***	***	female	50	surviving	0	1290	43	43	0	0			NO		NO				***	***	433	434	female	50	HCC	2	1	0.5-1.0	1	3	0	0	1	1	1	1	13.1	18.2	43	36	55	71.2
61	***	***	male	56	surviving	0	1341	44.7	44.7	0	0			NO		NO				***	***	435	436	male	56	HCC	2	0	0	1	2.5	0	0	1	1	1	1	10	6.7	42	15	26	112.7
62	***	***	male	52		NA	NA	NA	NA	NA	NA									***	***	443	444	male	52	HCC	3	1	0.3-0.6	2	5	1	0	1	1	1	1	11.6	11.7	39	91	333	437.2
63	***	***	male	46	dead	421	421	14.03	14.03	0	1			Miss		Miss				***	***	445	446	male	46	HCC	2	0	0	1	5	0	0	1	1	1	1	12	12.1	42	29	29	6.1
64	***	***	male	69	dead	416	715	23.83	23.83	0	1			YES		YES	stomach	Chemotherapy	metastasis to stomach, chemotherapy	***	***	451	452	male	69	HCC	2	0	0	1	5	0	0	1	1	1	1	11.3	7.5	38	11	23	3.3
65	***	***	female	47	dead	610	1094	20.33	36.47	1	1	cancer cell proliferation		YES	TACE 1	NO				***	***	455	456	female	47	HCC	3	1	0.1-0.2	1	5	0	0	1	1	1	1	11.7	11.7	39	31	19	152.8
66	***	***	male	63	surviving	0	1286	42.87	42.87	0	0			NO		NO				***	***	461	462	male	63	HCC	2	1	0.1-0.3	1	2.5	0	0	0	1	1	1	11.7	12.9	45	32	50	3.5
67	***	***	male	42	dead	502	532	17.73	17.73	0	1		Sorafenib	YES		Miss			TACE, gamma knife	***	***	463	464	male	42	HCC	3	1	0.3-0.4	2	3.5	1	0	0	1	1	1	11.6	8.5	40	41	43	3641
68	***	***	male	60		NA	NA	NA	NA	NA	NA									***	***	465	466	male	60	HCC	2	0	0	1	2	0	0	1	1	1	1	11.6	18.6	44	32	94	8.8
69	***	***	male	55	surviving	0	1285	42.83	42.83	0	0			NO		NO				***	***	467	468	male	55	HCC	2	1	0.1-0.3	2	4	0	0	1	1	1	1	12.9	10.3	39	94	112	32
70	***	***	male	46	surviving	343	1285	11.43	42.83	1	0			YES	TACE 1	NO				***	***	471	472	male	46	HCC	2	1	0.3-0.5	2	4	0	0	1	1	1	1	12.1	14	48	41	31	312.4
71	***	***	male	55	surviving	388	1266	12.93	42.2	1	0		Chinese medicine	YES	Excision 1 ;TACE 1	NO				***	***	473	474	male	55	HCC	2	1	0.3-0.6	1	2	0	0	0	1	1	1	12.1	13	37	66	109	171.1
72	***	***	female	71	dead	889	889	29.63	29.63	0	1			NO		NO				***	***	477	478	female	71	HCC	2	1	0.3-0.8	1	10	0	0	1	1	1	1	12.8	11	37	47	174	135.9
73	***	***	male	49	surviving	0	1279	42.63	42.63	0	0		Chinese medicine	NO		NO				***	***	481	482	male	49	HCC	2	0	0	1	5.5	0	0	1	1	1	1	10.7	9.2	47	51	33	1.5
74	***	***	male	48	surviving	41	1281	1.37	42.7	1	0			YES		NO				***	***	483	484	male	48	HCC	2	0	0	1	5	0	0	0	1	1	1	10.3	11.9	46	25	40	4.3
75	***	***	female	54	surviving	0	1278	42.6	42.6	0	0		Chinese medicine	NO		NO				***	***	487	488	female	54	HCC	2	0	0	3	10	1	0	0	1	1	1	11.2	8.8	42	13	42	322.5
76	***	***	male	59	dead	459	459	15.3	15.3	0	1			Miss		Miss				***	***	491	492	male	59	HCC	3	1	0.3	1	4.5	1	0	0	1	1	1	12.2	11.1	35	15	229	12.8
77	***	***	male	63	dead	12	12	0.4	0.4	0	1			Miss		Miss				***	***	493	494	male	63	HCC	3	1	0.1-0.3	1	5	0	0	1	1	1	1	11.9	10.7	36	31	40	9.6
78	***	***	male	37	dead	277	277	9.23	9.23	0	1			YES		Miss				***	***	497	498	male	37	HCC	3	1	0.1-0.3	1	15	1	0	1	1	1	1	11.5	11.2	42	85	200	43560
79	***	***	male	53	surviving	0	1258	41.93	41.93	0	0			NO		NO				***	***	513	514	male	53	HCC	2	1	0.1-0.3	1	6	0	0	1	1	1	1	11.2	9.3	36	190	82	4.9
80	***	***	male	53	surviving	0	1270	42.33	42.33	0	0			NO		NO				***	***	515	516	male	53	HCC	2	1	0.3-0.6	1	4	0	0	1	1	1	1	11.7	19.5	46	16	73	239.4
81	***	***	male	55	dead	207	207	6.9	6.9	0	1			Miss		Miss				***	***	517	518	male	55	HCC	2	1	0.1-0.3	1	7	0	0	1	1	1	1	12.3	7.3	35	44	44	16118
82	***	***	male	63	dead	997	997	33.23	33.23	1	1	HCC recurrence		YES	TACE 1	NO			Waiting for the 2rd surgery	***	***	523	524	male	63	HCC	2	1	0.3-0.5	1	20	1	0	1	1	1	1	13.4	10	33	118	82	4106
83	***	***	male	33	dead	753	753	25.1	25.1	0	1			Miss		Miss				***	***	525	526	male	33	HCC	3	1	0.1-0.3	2	10	1	0	1	1	1	1	10.8	5.6	39	48	135	68.5
84	***	***	male	47	dead	49	498	16.6	16.6	0	1			YES	TACE 1	Miss				***	***	527	528	male	47	HCC	3	1	0.1	1	8	1	0	1	1	1	1	11.4	19.6	40	46	96	5.6
85	***	***	male	36	surviving	232	1316	7.73	43.87	1	0			YES		NO				***	***	533	534	male	36	HCC	3	0	0	1	3.5	0	0	0	1	1	1	10.3	6	41	23	26	3
86	***	***	male	68	surviving	228	1314	7.6	43.8	1	0		Chinese medicine	YES		NO				***	***	537	538	male	68	HCC	2	1	0.3-0.6	7	9	0	0	1	1	1	1	12	10.2	37	31	303	27553
87	***	***	male	43	surviving	0	1309	43.63	43.63	0	0			NO		NO				***	***	545	546	male	43	HCC	3	1	0.3-0.6	1	4	0	0	0	1	1	1	13.2	6.4	35	21	22	232.5
88	***	***	female	36	dead	148	148	4.93	4.93	0	1			Miss		Miss				***	***	553	554	female	36	HCC	2	0	0	1	4	0	0	1	1	1	1	12.6	6	35	8	19	1565
89	***	***	male	52	dead	553	553	18.43	18.43	0	1			Miss		Miss				***	***	557	558	male	52	HCC	2	1	0.5-0.8	3	7	0	0	1	1	1	1	13.9	9.5	39	57	114	9
90	***	***	male	65	surviving	0	1231	41.03	41.03	0	0			NO		NO				***	***	563	564	male	65	HCC	2	0	0	1	8	0	0	0	1	1	1	13.5	12.7	45	46	411	6.1
91	***	***	male	48	dead	183	488	16.27	16.27	0	1		Sorafenib	YES	Chemotherapy ;	YES			metastasis to lung	***	***	567	568	male	48	HCC	3	1	0.3-0.6	1	7.5	1	0	1	1	1	1	11.6	11.2	47	22	57	4182
92	***	***	male	41	surviving	0	1281	42.7	42.7	0	0			NO		NO				***	***	571	572	male	41	HCC	2	1	0.1-0.2	1	4.5	0	0	1	1	1	1	12.2	11.1	42	31	33	2334
93	***	***	male	55	dead	343	343	11.43	11.43	0	1			Miss		Miss				***	***	573	574	male	55	HCC	2	1	0.3	1	13	0	0	1	1	1	1	11.9	5.9	37	40	76	901
94	***	***	female	64	surviving	0	1121	37.37	37.37	0	0			NO		NO				***	***	615	616	female	64	HCC	3	1	0.3-0.6	1	5.5	0	0	1	1	1	1	11.8	8	34	27	27	7.4
95	***	***	male	54	surviving	860	2021	28.67	67.37	1	0		Chinese medicine	YES	Excision 1	NO				***	***	617	618	male	54	HCC	2	1	0.3	1	3	0	0	1	1	1	1	11.8	15.9	46	36	63	2609
96	***	***	male	52	surviving	791	1115	26.37	37.17	1	0			YES	Excision 1;TACE 4	NO				***	***	627	628	male	52	HCC	2	1	0.5	1	7	0	0	1	1	1	1	11.7	12.3	43	60	78	1.7
97	***	***	male	62	dead	64	547	18.23	18.23	0	1			YES	TACE	YES	abdominal cavity	Excision 1		***	***	635	636	male	62	HCC	3	1		1	20	0	0	0	1	1	1	11.1	13.1	47	95	117	45223
98	***	***	female	47	dead	825	825	27.5	27.5	1	1	HCC recurrence	Sorafenib	NO		NO				***	***	641	642	female	47	HCC	2	1	0.5-0.8	21	12	0	0	1	1	1	1	12.2	8.7	37	32	84	60500
99	***	***	male	38	surviving	0	1109	36.97	36.97	0	0			NO		NO				***	***	647	648	male	38	HCC	3	0	0	1	1.5	0	0	1	1	1	1	10.5	6.4	43	55	93	81.1
100	***	***	male	59	surviving	0	1101	36.7	36.7	0	0			NO		NO				***	***	661	662	male	59	HCC	3	1	0.3-0.6	5	9	0	0	1	1	1	1	11.9	11	39	50	60	9872
101	***	***	male	45	surviving	0	1102	36.73	36.73	0	0			NO		NO				***	***	663	664	male	45	HCC	3	1		2	7	0	0	NA	1	1	1	11.8	11.4	42	23	33	3.9
102	***	***	male	48	dead	315	315	10.5	10.5	0	1	cerebral hemorrhage		Miss		Miss				***	***	665	666	male	48	HCC	3	1		1	15	0	0	NA	1	1	1	11.2	12.7	43	89	60	974.1
103	***	***	male	48	dead	96	613	3.2	20.43	1	1	metastasis		YES	TACE	YES				***	***	671	672	male	48	HCC	3	1	0.3-0.5	1	12	0	0	1	1	1	1	12.5	16.1	43	17	62	60500
104	***	***	male	54	dead	692	692	23.07	23.07	0	1			Miss		Miss				***	***	685	686	male	54	HCC	2	1		1	13	0	0	NA	1	1	1	12.7	6.7	39	107	65	2.1
105	***	***	male	61	dead	365	365	12.17	12.17	0	1			Miss		Miss				***	***	695	696	male	61	HCC	2	0	0	4	12	0	0	1	1	1	1	11.7	10.7	42	21	32	1064
106	***	***	female	54	dead	475	475	15.83	15.83	1	1	HCC recurrence		Miss		Miss				***	***	713	714	female	54	HCC	2	1	0.1	1	9	0	0	1	1	1	1	13	5.4	38	92	74	60500
107	***	***	male	60	surviving	117	1083	3.9	36.1	1	0			YES	PEI 1 ;TACE 6	NO				***	***	715	716	male	60	HCC	2	1	0.3-0.5	2	7	1	0	1	1	1	1	11.9	14.1	37	29	41	159
108	***	***	female	62	surviving	0	1064	35.47	35.47	0	0			NO		NO				***	***	721	722	female	62	HCC	2	1		1	3	0	0	0	1	1	1	14.1	17.6	35	22	52	212.2
109	***	***	female	81	surviving	0	1064	35.47	35.47	0	0			NO		NO				***	***	723	724	female	81	HCC	3	0	0	1	4.5	0	0	1	1	1	1	12.4	5	36	10	17	4525
110	***	***	female	64	surviving	0	1063	35.43	35.43	0	0			NO		NO				***	***	727	728	female	64	HCC	3	0	0	2	7	0	0	0	1	1	1	10.7	8.6	44	39	37	12872
111	***	***	female	51	surviving	0	1058	35.27	35.27	0	0			NO		NO				***	***	737	738	female	51	HCC	2	1	0.3-0.5	1	2.5	0	0	1	1	1	1	11.5	12.3	40	25	28	9.8
112	***	***	male	60	surviving	0	1031	34.37	34.37	0	0			YES	TACE 1	NO				***	***	741	742	male	60	HCC	3	1	0.3-0.6	2	3	0	0	1	1	1	1	11.3	13.8	45	19	26	1.3
113	***	***	female	39	dead	270	515	17.17	17.17	0	1			YES	Sorafinib	Miss				***	***	743	744	female	39	HCC	3	0	0	5	7	1	0	1	1	1	1	10.4	7.8	39	28	33	38578
114	***	***	female	42	surviving	0	2128	70.93	70.93	0	0		Chinese medicine	NO		NO				***	***	745	746	female	42	HCC	2	1	0.1	2	4	0	0	0	1	1	1	17.2	10.1	41	18	35	80.9
115	***	***	male	63	surviving	0	1049	34.97	34.97	0	0			NO		NO				***	***	755	756	male	63	HCC	2	1	0.3-0.6	1	5	0	0	1	1	1	1	11.8	14.6	40	24	40	2.3
116	***	***	female	34	surviving	0	1034	34.47	34.47	0	0			NO		NO				***	***	777	778	female	34	HCC	2	0	0	1	13	0	0	1	1	1	1	11.3	3.7	39	11	58	33.5
117	***	***	male	53	dead	175	221	7.37	7.37	0	1			YES	TACE 1; Liver transplantation	Miss				***	***	785	786	male	53	HCC	2	0	0	1	14	0	0	1	1	1	1	10.5	16.5	46	41	198	67.8
118	***	***	male	56	dead	376	376	12.53	12.53	1	1	HCC recurrence		Miss		Miss				***	***	813	814	male	56	HCC	3	0	0	4	9.5	1	0	0	1	1	1	13	9.2	35	87	74	178
119	***	***	female	46	dead	221	221	7.37	7.37	0	1			Miss		Miss				***	***	815	816	female	46	HCC	3	1	0.3	1	8	0	0	0	1	1	1	11.9	10.8	36	32	46	12343
120	***	***	female	47	surviving	0	1020	34	34	0	0			NO		NO				***	***	817	818	female	47	HCC	2	0	0	1	4	0	0	0	1	1	1	NA	16.9	44	15	20	2903
121	***	***	male	41	surviving	230	1017	7.67	33.9	1	0			YES	TACE 2 ;gamma knife 1	NO				***	***	823	824	male	41	HCC	2	0	0	1	2	0	0	0	1	1	1	11.8	9.4	43	34	33	3.9
122	***	***	male	74	dead	509	509	16.97	16.97	1	1	HCC recurrence		YES		Miss				***	***	851	852	male	74	HCC	3	1	0.3-0.5	1	7	0	0	0	1	1	1	12.9	17.6	40	22	36	60500
123	***	***	male	64	surviving	0	1017	33.9	33.9	0	0			NO		NO				***	***	857	858	male	64	HCC	2	0	0	1	3	0	0	0	1	1	1	12	4.6	40	29	57	3
124	***	***	male	72	surviving	0	1024	34.13	34.13	0	0			NO		NO				***	***	861	862	male	72	HCC	2	1	0.3-0.6	1	2.5	0	0	1	1	1	1	11.2	19.4	42	14	21	9.3
125	***	***	male	72	surviving	0	1022	34.07	34.07	0	0			NO		NO				***	***	863	864	male	72	HCC	2	1	0.3-0.6	1	3.5	0	0	1	1	1	1	12.3	6.1	43	21	22	3.7
126	***	***	male	42	surviving	0	1017	33.9	33.9	0	0			NO		NO				***	***	865	866	male	42	HCC	3	0	0	5	10	0	0	1	1	1	1	13.2	9.3	39	23	58	115.1
127	***	***	male	65	surviving	1495	2534	49.83	84.47	1	0			YES	TACE 3;RFA 1	NO				***	***	867	868	male	65	HCC	2	1	0.3	1	6.5	0	0	1	1	1	1	12.5	23.2	38	137	171	209.5
128	***	***	male	56	surviving	704	1017	23.47	33.9	1	0			YES	TACE 2	NO				***	***	873	874	male	56	HCC	3	1	0.5-0.8	1	2.5	0	0	1	1	1	1	12.8	11.5	42	84	95	NA
129	***	***	male	20	dead	846	846	28.2	28.2	1	1	HCC recurrence		NO		NO				***	***	877	878	male	20	HCC	3	0	0	1	10	1	0	1	1	1	1	10.8	14.5	43	57	130	60500
130	***	***	male	43	surviving	186	1021	6.2	34.03	1	0			YES	TACE 1	NO				***	***	881	882	male	43	HCC	2	1	0.2-0.4	1	9	1	0	0	1	1	1	10.9	9.4	40	21	29	19256
131	***	***	male	46	surviving	0	1017	33.9	33.9	0	0			NO		NO				***	***	883	884	male	46	HCC	2	0	0	3	2.5	1	0	0	1	1	1	14.7	44.5	38	256	79	33
132	***	***	male	66	surviving	0	906	30.2	30.2	0	0			NO		NO				***	***	911	912	male	66	HCC	2	0	0	1	7	0	0	1	1	1	1	10.9	13.4	44	21	36	3.9
133	***	***	male	44	dead	724	724	24.13	24.13	1	1	HCC recurrence		NO		NO				***	***	913	914	male	44	HCC	2	1	0.1-0.3	4	8	0	0	0	1	1	1	13.4	10.1	39	298	84	224.6
134	***	***	male	57	surviving	55	938	1.83	31.27	1	0			YES	TACE 1;TACE 3	NO				***	***	915	916	male	57	HCC	2	0	0	2	8	1	0	0	1	1	1	11.1	13.5	41	73	185	11.7
135	***	***	male	67	surviving	0	939	31.3	31.3	0	0		TACE 1	NO		NO				***	***	917	918	male	67	HCC	3	1	0.1	3	5.5	1	0	0	1	1	1	12.1	11.8	38	22	52	4900
136	***	***	male	53	surviving	0	937	31.23	31.23	0	0			NO		NO				***	***	921	922	male	53	HCC	3	1	0.3-0.5	1	7	1	0	0	1	1	1	11.1	10.3	46	35	111	1174
137	***	***	female	52	dead	125	125	4.17	4.17	0	1			Miss		Miss				***	***	923	924	female	52	HCC	3	1		1	5	0	0	0	1	1	1	12.4	16.7	46	28	42	2923
138	***	***	male	61	surviving	467	884	15.57	29.47	1	0			YES	Liver transplantation ; Gamma knife 1	NO				***	***	925	926	male	61	HCC	2	0	0	1	5	0	0	1	1	1	1	11.9	16	44	26	25	16.6
139	***	***	male	45	surviving	0	917	30.57	30.57	0	0			NO		NO				***	***	937	938	male	45	HCC	2	0	0	1	8	1	0	1	1	1	1	10.9	5.9	40	27	22	3.3
140	***	***	male	51	dead	109	109	3.63	3.63	0	1			Miss		Miss				***	***	943	944	male	51	HCC	2	1	0.3-0.5	1	11	1	0	0	1	1	1	11.3	7	40	58	86	4369
141	***	***	female	45		NA	NA	NA	NA	NA	NA									***	***	951	952	female	45	HCC	3	1	0.3-0.5	1	10	0	0	0	1	1	1	12.2	6	36	18	68	16341
142	***	***	male	60	surviving	41	902	1.37	30.07	1	0			YES	TACE 1	NO				***	***	953	954	male	60	HCC	3	0	0	1	11	0	0	0	1	1	1	11.8	8.2	39	48	162	2.5
143	***	***	female	52	surviving	132	922	4.4	30.73	1	0			YES	TACE 2	NO				***	***	955	956	female	52	HCC	NA	1	0.5	3	3.5	0	0	1	1	1	1	12.9	7.7	37	34	39	1.6
144	***	***	male	58	surviving	0	922	30.73	30.73	0	0			NO		NO				***	***	957	958	male	58	HCC	3	1	0.6-1	0	6	0	0	1	1	1	1	11.4	19	46	44	219	86.3
145	***	***	male	49	surviving	0	925	30.83	30.83	0	0			NO		NO				***	***	963	964	male	49	HCC	3	0	0	1	3	1	0	1	1	1	1	11.7	13.9	40	54	56	990.3
146	***	***	female	61	dead	69	476	15.87	15.87	0	1			YES	TACE 3	Miss				***	***	965	966	female	61	HCC	3	1	0.1	1	5	0	0	0	1	1	1	11.4	6.6	38	148	74	51804
147	***	***	female	50	surviving	0	901	30.03	30.03	0	0			NO		NO				***	***	967	968	female	50	HCC	2	1		1	5.5	0	0	0	1	1	1	11.8	7.2	38	23	99	60500
148	***	***	male	35	surviving	0	897	29.9	29.9	0	0			NO		NO				***	***	975	976	male	35	HCC	2	1	0.3-0.6	1	4	1	0	1	1	1	1	12	7	43	45	97	16938
149	***	***	male	43	surviving	380	896	12.67	29.87	1	0			YES	Excision 1;TACE 1 ; Excision 1	NO				***	***	977	978	male	43	HCC	3	1	0.1-0.3	1	6.5	1	0	1	1	1	1	11.6	10.3	45	186	252	50.5
150	***	***	male	61	surviving	43	897	1.43	29.9	1	0			YES	TACE 2 ;PEI 1	NO				***	***	981	982	male	61	HCC	2	1	0.3-0.6	3	6.8	0	0	0	1	1	1	13.5	7.6	49	26	48	4.6
151	***	***	male	32		NA	NA	NA	NA	NA	NA									***	***	983	984	male	32	HCC	2	0	0	1	10.5	1	0	0	1	1	1	12.9	23.1	38	39	192	60500
152	***	***	male	33	dead	36	313	10.43	10.43	0	1			YES	TACE 2; Sorafinib	Miss				***	***	1013	1014	male	33	HCC	3	0	0	1	14	0	0	1	1	1	1	12.1	8.1	38	37	149	5013
153	***	***	male	54	surviving	0	888	29.6	29.6	0	0			NO		NO				***	***	1015	1016	male	54	HCC	2	0	0	1	12	0	0	1	1	1	1	10.6	3	34	15	47	2.5
154	***	***	female	56	dead	67	331	11.03	11.03	0	1			YES	surgery; TACE; Gamma knife	Miss				***	***	1021	1022	female	56	HCC	2	0	0	1	9.5	0	0	1	1	1	1	10.2	5.8	41	52	20	894.6
155	***	***	female	67	surviving	0	890	29.67	29.67	0	0			NO		NO				***	***	1025	1026	female	67	HCC	2	1	0.3-0.6	1	2.5	0	0	1	1	1	1	11.2	16.3	40	11	17	11373
156	***	***	female	38	dead	236	564	18.8	18.8	0	1			YES	TACE 1, Sorafenib	YES	lung			***	***	1027	1028	female	38	HCC	2	1	0.3-0.6	1	16	1	0	1	1	1	1	13.2	8.5	38	82	87	9.6
157	***	***	male	51	surviving	0	983	32.77	32.77	0	0			NO		NO				***	***	1031	1032	male	51	HCC	2	1	0.3-0.6	1	3.2	0	0	1	1	1	1	11.9	8.2	42	60	37	1406
158	***	***	male	57	surviving	0	973	32.43	32.43	0	0			NO		NO				***	***	1041	1042	male	57	HCC	2	1	0.3-0.5	2	5	1	0	1	1	1	1	11.8	11.7	34	35	100	82.7
159	***	***	female	58	surviving	0	978	32.6	32.6	0	0			NO		NO				***	***	1043	1044	female	58	HCC	2	1	0.3	1	3	0	0	1	1	1	1	13.3	16.4	40	29	36	183.4
160	***	***	male	62	surviving	36	976	1.2	32.53	1	0			YES	TACE 1	NO				***	***	1045	1046	male	62	HCC	2	0	0	2	3	0	0	0	1	1	1	10.7	9	41	17	27	1.6

## Sheet: Table S5 (KSEA)
Table S5 (KSEA): This table outlines comprehensive Kinase-substrate link in the study.
Kinase.Gene	Substrate.Gene	Substrate.Mod	Source	log2FC
AURKA	TOP2A	S1106	NetworKIN	2.60179
AURKA	TOP2A	S1213	NetworKIN	1.59149
AURKA	TOP2A	S1295	NetworKIN	1.19238
AURKA	TOP2A	S1351	NetworKIN	2.20549
AURKA	TOP2A	S1354	NetworKIN	2.03931
AURKA	TOP2A	S1374	NetworKIN	2.03861
AURKA	TOP2A	S1377	NetworKIN	2.83929
AURKB	TOP2A	S1106	NetworKIN	2.60179
AURKB	TOP2A	S1213	NetworKIN	1.59149
AURKB	TOP2A	S1295	NetworKIN	1.19238
AURKB	TOP2A	S1351	NetworKIN	2.20549
AURKB	TOP2A	S1354	NetworKIN	2.03931
AURKB	TOP2A	S1374	NetworKIN	2.03861
AURKB	TOP2A	S1377	NetworKIN	2.83929
CAMK2A	TOP2A	S1374	NetworKIN	2.03861
CDK1	TOP2A	S1213	PhosphoSitePlus	1.59149
CDK1	TOP2A	S1354	PhosphoSitePlus	2.03931
CDK2	TOP2A	S1213	NetworKIN	1.59149
CDK2	TOP2A	S1354	NetworKIN	2.03931
CDK3	TOP2A	S1354	NetworKIN	2.03931
CSNK1A1	TOP2A	S1106	NetworKIN	2.60179
CSNK1A1	TOP2A	S1354	NetworKIN	2.03931
CSNK1G2	TOP2A	S1106	NetworKIN	2.60179
CSNK1G2	TOP2A	S1351	NetworKIN	2.20549
CSNK1G2	TOP2A	S1354	NetworKIN	2.03931
CSNK1G2	TOP2A	S1374	NetworKIN	2.03861
CSNK1G2	TOP2A	S1377	NetworKIN	2.83929
CSNK2A1	TOP2A	S1106	NetworKIN	2.60179
CSNK2A1	TOP2A	S1295	NetworKIN	1.19238
CSNK2A1	TOP2A	S1351	NetworKIN	2.20549
CSNK2A1	TOP2A	S1377	PhosphoSitePlus	2.83929
HIPK2	TOP2A	S1374	NetworKIN	2.03861
MAPK1	TOP2A	S1213	PhosphoSitePlus	1.59149
MAPK1	TOP2A	S1354	PhosphoSitePlus	2.03931
MAPK3	C1orf35	S217	NetworKIN	1.40092
MAPK3	TOP2A	S1213	PhosphoSitePlus	1.59149
MAPK3	TOP2A	S1354	PhosphoSitePlus	2.03931
NEK2	TOP2A	S1106	NetworKIN	2.60179
NEK2	TOP2A	S1213	NetworKIN	1.59149
NEK2	TOP2A	S1295	NetworKIN	1.19238
NEK2	TOP2A	S1351	NetworKIN	2.20549
NEK2	TOP2A	S1354	NetworKIN	2.03931
NEK2	TOP2A	S1374	NetworKIN	2.03861
NEK2	TOP2A	S1377	NetworKIN	2.83929
PAK1	TOP2A	S1374	NetworKIN	2.03861
PLK1	TOP2A	S1106	NetworKIN	2.60179
PLK4	TOP2A	S1106	NetworKIN	2.60179
PLK4	TOP2A	S1374	NetworKIN	2.03861
PLK4	TOP2A	S1377	NetworKIN	2.83929
PRKCA	TOP2A	S1213	NetworKIN	1.59149
PRKCA	TOP2A	S1351	NetworKIN	2.20549
PRKCG	TOP2A	S1106	NetworKIN	2.60179
PRKCG	TOP2A	S1213	NetworKIN	1.59149
PRKCG	TOP2A	S1295	NetworKIN	1.19238
PRKCG	TOP2A	S1351	NetworKIN	2.20549
PRKCG	TOP2A	S1354	NetworKIN	2.03931
PRKCG	TOP2A	S1374	NetworKIN	2.03861
PRKCG	TOP2A	S1377	NetworKIN	2.83929
PRKDC	TOP2A	S1351	NetworKIN	2.20549
PRKDC	TOP2A	S1374	NetworKIN	2.03861
PRKDC	TOP2A	S1377	NetworKIN	2.83929
TTK	TOP2A	S1374	NetworKIN	2.03861

## Sheet: Table S6 (Genetic alterations) 
Table S5 (Type of genetic alterations): This table provides an overview of the genetic alterations detected in the analyzed genes, encompassing mutations, copy number changes, and structural variants
Sanole ID	Sample ID	Patient ID	Altered	TOP1	TOP2A	TOP2B	C1ORF35	TOP1: MUT	TOP1: AMP	TOP1: HOMDEL	TOP1: FUSION	TOP2A: MUT	TOP2A: AMP	TOP2A: HOMDEL	TOP2A: FUSION	TOP2B: MUT	TOP2B: AMP	TOP2B: HOMDEL	TOP2B: FUSION	C1ORF35: MUT	C1ORF35: AMP	C1ORF35: HOMDEL	C1ORF35: FUSION
hcc_tcga_gdc	TCGA-WQ-A9G7-01	TCGA-WQ-A9G7	1	no alteration	R450*	no alteration	no alteration	no alteration	no alteration	no alteration	no alteration	R450*	no alteration	no alteration	no alteration	no alteration	no alteration	no alteration	no alteration	no alteration	no alteration	no alteration	no alteration
hcc_tcga_gdc	TCGA-UB-AA0U-01	TCGA-UB-AA0U	1	no alteration	no alteration	no alteration	G157E	no alteration	no alteration	no alteration	no alteration	no alteration	no alteration	no alteration	no alteration	no alteration	no alteration	no alteration	no alteration	G157E	no alteration	no alteration	no alteration
hcc_tcga_gdc	TCGA-T1-A6J8-01	TCGA-T1-A6J8	1	no alteration	T1441N	no alteration	no alteration	no alteration	no alteration	no alteration	no alteration	T1441N	no alteration	no alteration	no alteration	no alteration	no alteration	no alteration	no alteration	no alteration	no alteration	no alteration	no alteration
hcc_tcga_gdc	TCGA-RG-A7D4-01	TCGA-RG-A7D4	1	no alteration	AMP	no alteration	no alteration	no alteration	no alteration	no alteration	no alteration	no alteration	AMP	AMP	no alteration	no alteration	no alteration	no alteration	no alteration	no alteration	no alteration	no alteration	no alteration
hcc_tcga_gdc	TCGA-RC-A7S9-01	TCGA-RC-A7S9	1	no alteration	no alteration	no alteration	AMP	no alteration	no alteration	no alteration	no alteration	no alteration	no alteration	no alteration	no alteration	no alteration	no alteration	no alteration	no alteration	no alteration	AMP	AMP	no alteration
hcc_tcga_gdc	TCGA-NI-A4U2-01	TCGA-NI-A4U2	1	no alteration	no alteration	H699Q	no alteration	no alteration	no alteration	no alteration	no alteration	no alteration	no alteration	no alteration	no alteration	H699Q	no alteration	no alteration	no alteration	no alteration	no alteration	no alteration	no alteration
hcc_tcga_gdc	TCGA-KR-A7K2-01	TCGA-KR-A7K2	1	no alteration	no alteration	no alteration	AMP	no alteration	no alteration	no alteration	no alteration	no alteration	no alteration	no alteration	no alteration	no alteration	no alteration	no alteration	no alteration	no alteration	AMP	AMP	no alteration
hcc_tcga_gdc	TCGA-G3-AAV6-01	TCGA-G3-AAV6	1	AMP (driver)	no alteration	no alteration	no alteration	no alteration	AMP (driver)	AMP (driver)	no alteration	no alteration	no alteration	no alteration	no alteration	no alteration	no alteration	no alteration	no alteration	no alteration	no alteration	no alteration	no alteration
hcc_tcga_gdc	TCGA-G3-A7M9-01	TCGA-G3-A7M9	1	AMP (driver)	no alteration	no alteration	AMP	no alteration	AMP (driver)	AMP (driver)	no alteration	no alteration	no alteration	no alteration	no alteration	no alteration	no alteration	no alteration	no alteration	no alteration	AMP	AMP	no alteration
hcc_tcga_gdc	TCGA-G3-A5SM-01	TCGA-G3-A5SM	1	no alteration	no alteration	no alteration	AMP	no alteration	no alteration	no alteration	no alteration	no alteration	no alteration	no alteration	no alteration	no alteration	no alteration	no alteration	no alteration	no alteration	AMP	AMP	no alteration
hcc_tcga_gdc	TCGA-G3-A5SI-01	TCGA-G3-A5SI	1	no alteration	no alteration	no alteration	AMP	no alteration	no alteration	no alteration	no alteration	no alteration	no alteration	no alteration	no alteration	no alteration	no alteration	no alteration	no alteration	no alteration	AMP	AMP	no alteration
hcc_tcga_gdc	TCGA-G3-A3CG-01	TCGA-G3-A3CG	1	no alteration	no alteration	no alteration	AMP	no alteration	no alteration	no alteration	no alteration	no alteration	no alteration	no alteration	no alteration	no alteration	no alteration	no alteration	no alteration	no alteration	AMP	AMP	no alteration
hcc_tcga_gdc	TCGA-ED-A7PY-01	TCGA-ED-A7PY	1	no alteration	no alteration	no alteration	AMP	no alteration	no alteration	no alteration	no alteration	no alteration	no alteration	no alteration	no alteration	no alteration	no alteration	no alteration	no alteration	no alteration	AMP	AMP	no alteration
hcc_tcga_gdc	TCGA-ED-A66Y-01	TCGA-ED-A66Y	1	no alteration	no alteration	K1255E	no alteration	no alteration	no alteration	no alteration	no alteration	no alteration	no alteration	no alteration	no alteration	K1255E	no alteration	no alteration	no alteration	no alteration	no alteration	no alteration	no alteration
hcc_tcga_gdc	TCGA-DD-AAVV-01	TCGA-DD-AAVV	1	no alteration	no alteration	no alteration	AMP	no alteration	no alteration	no alteration	no alteration	no alteration	no alteration	no alteration	no alteration	no alteration	no alteration	no alteration	no alteration	no alteration	AMP	AMP	no alteration
hcc_tcga_gdc	TCGA-DD-AAEG-01	TCGA-DD-AAEG	1	no alteration	no alteration	W619*	no alteration	no alteration	no alteration	no alteration	no alteration	no alteration	no alteration	no alteration	no alteration	W619*	no alteration	no alteration	no alteration	no alteration	no alteration	no alteration	no alteration
hcc_tcga_gdc	TCGA-DD-AAE7-01	TCGA-DD-AAE7	1	E695K	no alteration	no alteration	no alteration	E695K	no alteration	no alteration	no alteration	no alteration	no alteration	no alteration	no alteration	no alteration	no alteration	no alteration	no alteration	no alteration	no alteration	no alteration	no alteration
hcc_tcga_gdc	TCGA-DD-AAE6-01	TCGA-DD-AAE6	1	AMP (driver)	no alteration	no alteration	AMP	no alteration	AMP (driver)	AMP (driver)	no alteration	no alteration	no alteration	no alteration	no alteration	no alteration	no alteration	no alteration	no alteration	no alteration	AMP	AMP	no alteration
hcc_tcga_gdc	TCGA-DD-AAE1-01	TCGA-DD-AAE1	1	no alteration	no alteration	no alteration	AMP	no alteration	no alteration	no alteration	no alteration	no alteration	no alteration	no alteration	no alteration	no alteration	no alteration	no alteration	no alteration	no alteration	AMP	AMP	no alteration
hcc_tcga_gdc	TCGA-DD-AADN-01	TCGA-DD-AADN	1	no alteration	no alteration	AMP	no alteration	no alteration	no alteration	no alteration	no alteration	no alteration	no alteration	no alteration	no alteration	no alteration	AMP	AMP	no alteration	no alteration	no alteration	no alteration	no alteration
hcc_tcga_gdc	TCGA-DD-AADM-01	TCGA-DD-AADM	1	no alteration	no alteration	no alteration	AMP	no alteration	no alteration	no alteration	no alteration	no alteration	no alteration	no alteration	no alteration	no alteration	no alteration	no alteration	no alteration	no alteration	AMP	AMP	no alteration
hcc_tcga_gdc	TCGA-DD-AADJ-01	TCGA-DD-AADJ	1	no alteration	no alteration	no alteration	X82_splice	no alteration	no alteration	no alteration	no alteration	no alteration	no alteration	no alteration	no alteration	no alteration	no alteration	no alteration	no alteration	X82_splice	no alteration	no alteration	no alteration
hcc_tcga_gdc	TCGA-DD-AADD-01	TCGA-DD-AADD	1	AMP (driver)	no alteration	no alteration	AMP	no alteration	AMP (driver)	AMP (driver)	no alteration	no alteration	no alteration	no alteration	no alteration	no alteration	no alteration	no alteration	no alteration	no alteration	AMP	AMP	no alteration
hcc_tcga_gdc	TCGA-DD-AADA-01	TCGA-DD-AADA	1	no alteration	no alteration	no alteration	AMP	no alteration	no alteration	no alteration	no alteration	no alteration	no alteration	no alteration	no alteration	no alteration	no alteration	no alteration	no alteration	no alteration	AMP	AMP	no alteration
hcc_tcga_gdc	TCGA-DD-AAD5-01	TCGA-DD-AAD5	1	no alteration	no alteration	no alteration	AMP	no alteration	no alteration	no alteration	no alteration	no alteration	no alteration	no alteration	no alteration	no alteration	no alteration	no alteration	no alteration	no alteration	AMP	AMP	no alteration
hcc_tcga_gdc	TCGA-DD-AACT-01	TCGA-DD-AACT	1	no alteration	R877W	no alteration	no alteration	no alteration	no alteration	no alteration	no alteration	R877W	no alteration	no alteration	no alteration	no alteration	no alteration	no alteration	no alteration	no alteration	no alteration	no alteration	no alteration
hcc_tcga_gdc	TCGA-DD-AACN-01	TCGA-DD-AACN	1	no alteration	no alteration	no alteration	AMP	no alteration	no alteration	no alteration	no alteration	no alteration	no alteration	no alteration	no alteration	no alteration	no alteration	no alteration	no alteration	no alteration	AMP	AMP	no alteration
hcc_tcga_gdc	TCGA-DD-AACI-01	TCGA-DD-AACI	1	no alteration	no alteration	no alteration	AMP	no alteration	no alteration	no alteration	no alteration	no alteration	no alteration	no alteration	no alteration	no alteration	no alteration	no alteration	no alteration	no alteration	AMP	AMP	no alteration
hcc_tcga_gdc	TCGA-DD-AACG-01	TCGA-DD-AACG	1	no alteration	no alteration	AMP	no alteration	no alteration	no alteration	no alteration	no alteration	no alteration	no alteration	no alteration	no alteration	no alteration	AMP	AMP	no alteration	no alteration	no alteration	no alteration	no alteration
hcc_tcga_gdc	TCGA-DD-AAC8-01	TCGA-DD-AAC8	1	no alteration	no alteration	no alteration	AMP	no alteration	no alteration	no alteration	no alteration	no alteration	no alteration	no alteration	no alteration	no alteration	no alteration	no alteration	no alteration	no alteration	AMP	AMP	no alteration
hcc_tcga_gdc	TCGA-DD-A4NQ-01	TCGA-DD-A4NQ	1	no alteration	no alteration	no alteration	AMP	no alteration	no alteration	no alteration	no alteration	no alteration	no alteration	no alteration	no alteration	no alteration	no alteration	no alteration	no alteration	no alteration	AMP	AMP	no alteration
hcc_tcga_gdc	TCGA-DD-A4NO-01	TCGA-DD-A4NO	1	no alteration	no alteration	no alteration	AMP	no alteration	no alteration	no alteration	no alteration	no alteration	no alteration	no alteration	no alteration	no alteration	no alteration	no alteration	no alteration	no alteration	AMP	AMP	no alteration
hcc_tcga_gdc	TCGA-DD-A4NN-01	TCGA-DD-A4NN	1	no alteration	no alteration	no alteration	AMP	no alteration	no alteration	no alteration	no alteration	no alteration	no alteration	no alteration	no alteration	no alteration	no alteration	no alteration	no alteration	no alteration	AMP	AMP	no alteration
hcc_tcga_gdc	TCGA-DD-A4NJ-01	TCGA-DD-A4NJ	1	no alteration	no alteration	no alteration	AMP	no alteration	no alteration	no alteration	no alteration	no alteration	no alteration	no alteration	no alteration	no alteration	no alteration	no alteration	no alteration	no alteration	AMP	AMP	no alteration
hcc_tcga_gdc	TCGA-DD-A4NH-01	TCGA-DD-A4NH	1	no alteration	no alteration	no alteration	AMP	no alteration	no alteration	no alteration	no alteration	no alteration	no alteration	no alteration	no alteration	no alteration	no alteration	no alteration	no alteration	no alteration	AMP	AMP	no alteration
hcc_tcga_gdc	TCGA-DD-A3A9-01	TCGA-DD-A3A9	1	no alteration	no alteration	no alteration	AMP	no alteration	no alteration	no alteration	no alteration	no alteration	no alteration	no alteration	no alteration	no alteration	no alteration	no alteration	no alteration	no alteration	AMP	AMP	no alteration
hcc_tcga_gdc	TCGA-DD-A39Y-01	TCGA-DD-A39Y	1	no alteration	no alteration	no alteration	F148Sfs*6	no alteration	no alteration	no alteration	no alteration	no alteration	no alteration	no alteration	no alteration	no alteration	no alteration	no alteration	no alteration	F148Sfs*6	no alteration	no alteration	no alteration
hcc_tcga_gdc	TCGA-DD-A1EG-01	TCGA-DD-A1EG	1	no alteration	no alteration	no alteration	AMP	no alteration	no alteration	no alteration	no alteration	no alteration	no alteration	no alteration	no alteration	no alteration	no alteration	no alteration	no alteration	no alteration	AMP	AMP	no alteration
hcc_tcga_gdc	TCGA-DD-A11A-01	TCGA-DD-A11A	1	no alteration	no alteration	P886S	no alteration	no alteration	no alteration	no alteration	no alteration	no alteration	no alteration	no alteration	no alteration	P886S	no alteration	no alteration	no alteration	no alteration	no alteration	no alteration	no alteration
hcc_tcga_gdc	TCGA-DD-A113-01	TCGA-DD-A113	1	no alteration	no alteration	no alteration	AMP	no alteration	no alteration	no alteration	no alteration	no alteration	no alteration	no alteration	no alteration	no alteration	no alteration	no alteration	no alteration	no alteration	AMP	AMP	no alteration
hcc_tcga_gdc	TCGA-CC-A9FU-01	TCGA-CC-A9FU	1	no alteration	no alteration	no alteration	AMP	no alteration	no alteration	no alteration	no alteration	no alteration	no alteration	no alteration	no alteration	no alteration	no alteration	no alteration	no alteration	no alteration	AMP	AMP	no alteration
hcc_tcga_gdc	TCGA-CC-A8HV-01	TCGA-CC-A8HV	1	no alteration	no alteration	no alteration	AMP	no alteration	no alteration	no alteration	no alteration	no alteration	no alteration	no alteration	no alteration	no alteration	no alteration	no alteration	no alteration	no alteration	AMP	AMP	no alteration
hcc_tcga_gdc	TCGA-CC-A3M9-01	TCGA-CC-A3M9	1	AMP (driver)	no alteration	AMP	no alteration	no alteration	AMP (driver)	AMP (driver)	no alteration	no alteration	no alteration	no alteration	no alteration	no alteration	AMP	AMP	no alteration	no alteration	no alteration	no alteration	no alteration
hcc_tcga_gdc	TCGA-CC-5261-01	TCGA-CC-5261	1	no alteration	no alteration	no alteration	AMP	not profiled	no alteration	no alteration	not profiled	not profiled	no alteration	no alteration	not profiled	not profiled	no alteration	no alteration	not profiled	not profiled	AMP	AMP	not profiled
hcc_tcga_gdc	TCGA-BC-A3KG-01	TCGA-BC-A3KG	1	no alteration	no alteration	no alteration	AMP	no alteration	no alteration	no alteration	no alteration	no alteration	no alteration	no alteration	no alteration	no alteration	no alteration	no alteration	no alteration	no alteration	AMP	AMP	no alteration
hcc_tcga_gdc	TCGA-5C-A9VG-01	TCGA-5C-A9VG	1	no alteration	no alteration	no alteration	AMP	no alteration	no alteration	no alteration	no alteration	no alteration	no alteration	no alteration	no alteration	no alteration	no alteration	no alteration	no alteration	no alteration	AMP	AMP	no alteration
hcc_tcga_gdc	TCGA-2Y-A9HA-01	TCGA-2Y-A9HA	1	no alteration	T1315K	no alteration	no alteration	no alteration	no alteration	no alteration	no alteration	T1315K	no alteration	no alteration	no alteration	no alteration	no alteration	no alteration	no alteration	no alteration	no alteration	no alteration	no alteration
hcc_tcga_gdc	TCGA-2Y-A9GU-01	TCGA-2Y-A9GU	1	no alteration	no alteration	no alteration	AMP	no alteration	no alteration	no alteration	no alteration	no alteration	no alteration	no alteration	no alteration	no alteration	no alteration	no alteration	no alteration	no alteration	AMP	AMP	no alteration
lihc_tcga	TCGA-DD-AAVV-01	TCGA-DD-AAVV	1	no alteration	no alteration	no alteration	AMP	no alteration	no alteration	no alteration	no alteration	no alteration	no alteration	no alteration	no alteration	no alteration	no alteration	no alteration	no alteration	no alteration	AMP	AMP	no alteration
lihc_tcga	TCGA-DD-AAVQ-01	TCGA-DD-AAVQ	1	no alteration	no alteration	no alteration	AMP	no alteration	no alteration	no alteration	no alteration	no alteration	no alteration	no alteration	no alteration	no alteration	no alteration	no alteration	no alteration	no alteration	AMP	AMP	no alteration
lihc_tcga	TCGA-DD-AAE6-01	TCGA-DD-AAE6	1	AMP (driver)	no alteration	no alteration	no alteration	no alteration	AMP (driver)	AMP (driver)	no alteration	no alteration	no alteration	no alteration	no alteration	no alteration	no alteration	no alteration	no alteration	no alteration	no alteration	no alteration	no alteration
lihc_tcga	TCGA-DD-AADJ-01	TCGA-DD-AADJ	1	no alteration	no alteration	no alteration	X82_splice	no alteration	no alteration	no alteration	no alteration	no alteration	no alteration	no alteration	no alteration	no alteration	no alteration	no alteration	no alteration	X82_splice	no alteration	no alteration	no alteration
lihc_tcga	TCGA-DD-AADA-01	TCGA-DD-AADA	1	no alteration	no alteration	no alteration	AMP	no alteration	no alteration	no alteration	no alteration	no alteration	no alteration	no alteration	no alteration	no alteration	no alteration	no alteration	no alteration	no alteration	AMP	AMP	no alteration
lihc_tcga	TCGA-DD-AACT-01	TCGA-DD-AACT	1	no alteration	R877W	no alteration	AMP	no alteration	no alteration	no alteration	no alteration	R877W	no alteration	no alteration	no alteration	no alteration	no alteration	no alteration	no alteration	no alteration	AMP	AMP	no alteration
lihc_tcga	TCGA-DD-AACN-01	TCGA-DD-AACN	1	no alteration	no alteration	no alteration	AMP	no alteration	no alteration	no alteration	no alteration	no alteration	no alteration	no alteration	no alteration	no alteration	no alteration	no alteration	no alteration	no alteration	AMP	AMP	no alteration
lihc_tcga	TCGA-DD-AACJ-01	TCGA-DD-AACJ	1	no alteration	AMP	no alteration	no alteration	no alteration	no alteration	no alteration	no alteration	no alteration	AMP	AMP	no alteration	no alteration	no alteration	no alteration	no alteration	no alteration	no alteration	no alteration	no alteration
lihc_tcga	TCGA-DD-AACG-01	TCGA-DD-AACG	1	no alteration	no alteration	E71Q, AMP	no alteration	no alteration	no alteration	no alteration	no alteration	no alteration	no alteration	no alteration	no alteration	E71Q	AMP	AMP	no alteration	no alteration	no alteration	no alteration	no alteration
lihc_tcga	TCGA-DD-AAEG-01	TCGA-DD-AAEG	1	no alteration	no alteration	W614*	no alteration	no alteration	no alteration	no alteration	no alteration	no alteration	no alteration	no alteration	no alteration	W614*	no alteration	no alteration	no alteration	no alteration	no alteration	no alteration	no alteration
lihc_tcga	TCGA-ZP-A9D1-01	TCGA-ZP-A9D1	1	no alteration	no alteration	no alteration	AMP	no alteration	no alteration	no alteration	no alteration	no alteration	no alteration	no alteration	no alteration	no alteration	no alteration	no alteration	no alteration	no alteration	AMP	AMP	no alteration
lihc_tcga	TCGA-ZP-A9CY-01	TCGA-ZP-A9CY	1	no alteration	no alteration	no alteration	AMP	no alteration	no alteration	no alteration	no alteration	no alteration	no alteration	no alteration	no alteration	no alteration	no alteration	no alteration	no alteration	no alteration	AMP	AMP	no alteration
lihc_tcga	TCGA-UB-AA0U-01	TCGA-UB-AA0U	1	no alteration	no alteration	no alteration	G157E	no alteration	no alteration	no alteration	no alteration	no alteration	no alteration	no alteration	no alteration	no alteration	no alteration	no alteration	no alteration	G157E	no alteration	no alteration	no alteration
lihc_tcga	TCGA-ZP-A9D4-01	TCGA-ZP-A9D4	1	no alteration	AMP	no alteration	no alteration	no alteration	no alteration	no alteration	no alteration	no alteration	AMP	AMP	no alteration	no alteration	no alteration	no alteration	no alteration	no alteration	no alteration	no alteration	no alteration
lihc_tcga	TCGA-WQ-A9G7-01	TCGA-WQ-A9G7	1	no alteration	R450*	no alteration	no alteration	no alteration	no alteration	no alteration	no alteration	R450*	no alteration	no alteration	no alteration	no alteration	no alteration	no alteration	no alteration	no alteration	no alteration	no alteration	no alteration
lihc_tcga	TCGA-5C-A9VG-01	TCGA-5C-A9VG	1	no alteration	no alteration	no alteration	AMP	no alteration	no alteration	no alteration	no alteration	no alteration	no alteration	no alteration	no alteration	no alteration	no alteration	no alteration	no alteration	no alteration	AMP	AMP	no alteration
lihc_tcga	TCGA-KR-A7K2-01	TCGA-KR-A7K2	1	no alteration	no alteration	no alteration	AMP	no alteration	no alteration	no alteration	no alteration	no alteration	no alteration	no alteration	no alteration	no alteration	no alteration	no alteration	no alteration	no alteration	AMP	AMP	no alteration
lihc_tcga	TCGA-ED-A7PY-01	TCGA-ED-A7PY	1	no alteration	no alteration	no alteration	AMP	no alteration	no alteration	no alteration	no alteration	no alteration	no alteration	no alteration	no alteration	no alteration	no alteration	no alteration	no alteration	no alteration	AMP	AMP	no alteration
lihc_tcga	TCGA-CC-A7IK-01	TCGA-CC-A7IK	1	no alteration	no alteration	no alteration	AMP	no alteration	no alteration	no alteration	no alteration	no alteration	no alteration	no alteration	no alteration	no alteration	no alteration	no alteration	no alteration	no alteration	AMP	AMP	no alteration
lihc_tcga	TCGA-QA-A7B7-01	TCGA-QA-A7B7	1	no alteration	no alteration	AMP	AMP	no alteration	no alteration	no alteration	no alteration	no alteration	no alteration	no alteration	no alteration	no alteration	AMP	AMP	no alteration	no alteration	AMP	AMP	no alteration
lihc_tcga	TCGA-MI-A75G-01	TCGA-MI-A75G	1	no alteration	HOMDEL	no alteration	no alteration	no alteration	no alteration	no alteration	no alteration	no alteration	HOMDEL	HOMDEL	no alteration	no alteration	no alteration	no alteration	no alteration	no alteration	no alteration	no alteration	no alteration
lihc_tcga	TCGA-DD-A73G-01	TCGA-DD-A73G	1	no alteration	no alteration	no alteration	AMP	no alteration	no alteration	no alteration	no alteration	no alteration	no alteration	no alteration	no alteration	no alteration	no alteration	no alteration	no alteration	no alteration	AMP	AMP	no alteration
lihc_tcga	TCGA-DD-A73F-01	TCGA-DD-A73F	1	AMP (driver)	no alteration	no alteration	AMP	no alteration	AMP (driver)	AMP (driver)	no alteration	no alteration	no alteration	no alteration	no alteration	no alteration	no alteration	no alteration	no alteration	no alteration	AMP	AMP	no alteration
lihc_tcga	TCGA-LG-A6GG-01	TCGA-LG-A6GG	1	no alteration	no alteration	no alteration	AMP	no alteration	no alteration	no alteration	no alteration	no alteration	no alteration	no alteration	no alteration	no alteration	no alteration	no alteration	no alteration	no alteration	AMP	AMP	no alteration
lihc_tcga	TCGA-ED-A66Y-01	TCGA-ED-A66Y	1	no alteration	no alteration	K1250E	no alteration	no alteration	no alteration	no alteration	no alteration	no alteration	no alteration	no alteration	no alteration	K1250E	no alteration	no alteration	no alteration	no alteration	no alteration	no alteration	no alteration
lihc_tcga	TCGA-NI-A4U2-01	TCGA-NI-A4U2	1	no alteration	no alteration	H694Q	no alteration	no alteration	no alteration	no alteration	no alteration	no alteration	no alteration	no alteration	no alteration	H694Q	no alteration	no alteration	no alteration	no alteration	no alteration	no alteration	no alteration
lihc_tcga	TCGA-G3-A5SM-01	TCGA-G3-A5SM	1	no alteration	no alteration	no alteration	AMP	no alteration	no alteration	no alteration	no alteration	no alteration	no alteration	no alteration	no alteration	no alteration	no alteration	no alteration	no alteration	no alteration	AMP	AMP	no alteration
lihc_tcga	TCGA-ED-A5KG-01	TCGA-ED-A5KG	1	no alteration	no alteration	no alteration	AMP	no alteration	no alteration	no alteration	no alteration	no alteration	no alteration	no alteration	no alteration	no alteration	no alteration	no alteration	no alteration	no alteration	AMP	AMP	no alteration
lihc_tcga	TCGA-DD-A4NH-01	TCGA-DD-A4NH	1	no alteration	no alteration	no alteration	AMP	no alteration	no alteration	no alteration	no alteration	no alteration	no alteration	no alteration	no alteration	no alteration	no alteration	no alteration	no alteration	no alteration	AMP	AMP	no alteration
lihc_tcga	TCGA-BW-A5NP-01	TCGA-BW-A5NP	1	no alteration	no alteration	no alteration	AMP	no alteration	no alteration	no alteration	no alteration	no alteration	no alteration	no alteration	no alteration	no alteration	no alteration	no alteration	no alteration	no alteration	AMP	AMP	no alteration
lihc_tcga	TCGA-DD-A4NB-01	TCGA-DD-A4NB	1	no alteration	no alteration	no alteration	AMP	no alteration	no alteration	no alteration	no alteration	no alteration	no alteration	no alteration	no alteration	no alteration	no alteration	no alteration	no alteration	no alteration	AMP	AMP	no alteration
lihc_tcga	TCGA-DD-A4NA-01	TCGA-DD-A4NA	1	no alteration	no alteration	no alteration	AMP	no alteration	no alteration	no alteration	no alteration	no alteration	no alteration	no alteration	no alteration	no alteration	no alteration	no alteration	no alteration	no alteration	AMP	AMP	no alteration
lihc_tcga	TCGA-DD-A3A9-01	TCGA-DD-A3A9	1	no alteration	no alteration	no alteration	AMP	no alteration	no alteration	no alteration	no alteration	no alteration	no alteration	no alteration	no alteration	no alteration	no alteration	no alteration	no alteration	no alteration	AMP	AMP	no alteration
lihc_tcga	TCGA-EP-A3RK-01	TCGA-EP-A3RK	1	no alteration	no alteration	no alteration	AMP	no alteration	no alteration	no alteration	no alteration	no alteration	no alteration	no alteration	no alteration	no alteration	no alteration	no alteration	no alteration	no alteration	AMP	AMP	no alteration
lihc_tcga	TCGA-DD-A3A7-01	TCGA-DD-A3A7	1	no alteration	no alteration	no alteration	AMP	no alteration	no alteration	no alteration	no alteration	no alteration	no alteration	no alteration	no alteration	no alteration	no alteration	no alteration	no alteration	no alteration	AMP	AMP	no alteration
lihc_tcga	TCGA-G3-A3CJ-01	TCGA-G3-A3CJ	1	no alteration	K1199Rfs*25	no alteration	no alteration	no alteration	no alteration	no alteration	no alteration	K1199Rfs*25	no alteration	no alteration	no alteration	no alteration	no alteration	no alteration	no alteration	no alteration	no alteration	no alteration	no alteration
lihc_tcga	TCGA-G3-A3CG-01	TCGA-G3-A3CG	1	no alteration	I70T	no alteration	no alteration	no alteration	no alteration	no alteration	no alteration	I70T	no alteration	no alteration	no alteration	no alteration	no alteration	no alteration	no alteration	no alteration	no alteration	no alteration	no alteration
lihc_tcga	TCGA-DD-A39Y-01	TCGA-DD-A39Y	1	no alteration	no alteration	V174Lfs*22	no alteration	no alteration	no alteration	no alteration	no alteration	no alteration	no alteration	no alteration	no alteration	V174Lfs*22	no alteration	no alteration	no alteration	no alteration	no alteration	no alteration	no alteration
lihc_tcga	TCGA-BD-A3ER-01	TCGA-BD-A3ER	1	no alteration	no alteration	no alteration	AMP	no alteration	no alteration	no alteration	no alteration	no alteration	no alteration	no alteration	no alteration	no alteration	no alteration	no alteration	no alteration	no alteration	AMP	AMP	no alteration
lihc_tcga	TCGA-BC-A3KG-01	TCGA-BC-A3KG	1	no alteration	no alteration	no alteration	AMP	no alteration	no alteration	no alteration	no alteration	no alteration	no alteration	no alteration	no alteration	no alteration	no alteration	no alteration	no alteration	no alteration	AMP	AMP	no alteration
lihc_tcga	TCGA-ES-A2HT-01	TCGA-ES-A2HT	1	no alteration	no alteration	no alteration	AMP	no alteration	no alteration	no alteration	no alteration	no alteration	no alteration	no alteration	no alteration	no alteration	no alteration	no alteration	no alteration	no alteration	AMP	AMP	no alteration
lihc_tcga	TCGA-BC-A216-01	TCGA-BC-A216	1	no alteration	no alteration	no alteration	AMP	no alteration	no alteration	no alteration	no alteration	no alteration	no alteration	no alteration	no alteration	no alteration	no alteration	no alteration	no alteration	no alteration	AMP	AMP	no alteration
lihc_tcga	TCGA-DD-A11A-01	TCGA-DD-A11A	1	no alteration	no alteration	P881S	no alteration	no alteration	no alteration	no alteration	no alteration	no alteration	no alteration	no alteration	no alteration	P881S	no alteration	no alteration	no alteration	no alteration	no alteration	no alteration	no alteration
lihc_tcga	TCGA-DD-A119-01	TCGA-DD-A119	1	no alteration	no alteration	K1256R	no alteration	no alteration	no alteration	no alteration	no alteration	no alteration	no alteration	no alteration	no alteration	K1256R	no alteration	no alteration	no alteration	no alteration	no alteration	no alteration	no alteration
lihc_tcga	TCGA-CC-5261-01	TCGA-CC-5261	1	no alteration	no alteration	no alteration	AMP	no alteration	no alteration	no alteration	no alteration	no alteration	no alteration	no alteration	no alteration	no alteration	no alteration	no alteration	no alteration	no alteration	AMP	AMP	no alteration
lihc_tcga	TCGA-BC-A10Z-01	TCGA-BC-A10Z	1	no alteration	AMP	no alteration	no alteration	no alteration	no alteration	no alteration	no alteration	no alteration	AMP	AMP	no alteration	no alteration	no alteration	no alteration	no alteration	no alteration	no alteration	no alteration	no alteration
lihc_tcga_pan_can_atlas_2018	TCGA-G3-A5SM-01	TCGA-G3-A5SM	1	no alteration	no alteration	no alteration	AMP	no alteration	no alteration	no alteration	no alteration	no alteration	no alteration	no alteration	no alteration	no alteration	no alteration	no alteration	no alteration	no alteration	AMP	AMP	no alteration
lihc_tcga_pan_can_atlas_2018	TCGA-ED-A7PY-01	TCGA-ED-A7PY	1	no alteration	no alteration	no alteration	AMP	no alteration	no alteration	no alteration	no alteration	no alteration	no alteration	no alteration	no alteration	no alteration	no alteration	no alteration	no alteration	no alteration	AMP	AMP	no alteration
lihc_tcga_pan_can_atlas_2018	TCGA-ED-A66Y-01	TCGA-ED-A66Y	1	no alteration	no alteration	K1255E	no alteration	no alteration	no alteration	no alteration	no alteration	no alteration	no alteration	no alteration	no alteration	K1255E	no alteration	no alteration	no alteration	no alteration	no alteration	no alteration	no alteration
lihc_tcga_pan_can_atlas_2018	TCGA-DD-AAVV-01	TCGA-DD-AAVV	1	no alteration	no alteration	no alteration	AMP	no alteration	no alteration	no alteration	no alteration	no alteration	no alteration	no alteration	no alteration	no alteration	no alteration	no alteration	no alteration	no alteration	AMP	AMP	no alteration
lihc_tcga_pan_can_atlas_2018	TCGA-DD-AAVQ-01	TCGA-DD-AAVQ	1	no alteration	no alteration	no alteration	AMP	no alteration	no alteration	no alteration	no alteration	no alteration	no alteration	no alteration	no alteration	no alteration	no alteration	no alteration	no alteration	no alteration	AMP	AMP	no alteration
lihc_tcga_pan_can_atlas_2018	TCGA-DD-AAEG-01	TCGA-DD-AAEG	1	no alteration	no alteration	W619*	no alteration	no alteration	no alteration	no alteration	no alteration	no alteration	no alteration	no alteration	no alteration	W619*	no alteration	no alteration	no alteration	no alteration	no alteration	no alteration	no alteration
lihc_tcga_pan_can_atlas_2018	TCGA-DD-AAE7-01	TCGA-DD-AAE7	1	E695K	no alteration	no alteration	no alteration	E695K	no alteration	no alteration	no alteration	no alteration	no alteration	no alteration	no alteration	no alteration	no alteration	no alteration	no alteration	no alteration	no alteration	no alteration	no alteration
lihc_tcga_pan_can_atlas_2018	TCGA-DD-AADY-01	TCGA-DD-AADY	1	no alteration	no alteration	no alteration	AMP	no alteration	no alteration	no alteration	no alteration	no alteration	no alteration	no alteration	no alteration	no alteration	no alteration	no alteration	no alteration	no alteration	AMP	AMP	no alteration
lihc_tcga_pan_can_atlas_2018	TCGA-DD-AADJ-01	TCGA-DD-AADJ	1	no alteration	no alteration	no alteration	X82_splice	no alteration	no alteration	no alteration	no alteration	no alteration	no alteration	no alteration	no alteration	no alteration	no alteration	no alteration	no alteration	X82_splice	no alteration	no alteration	no alteration
lihc_tcga_pan_can_atlas_2018	TCGA-DD-AADA-01	TCGA-DD-AADA	1	no alteration	no alteration	no alteration	AMP	no alteration	no alteration	no alteration	no alteration	no alteration	no alteration	no alteration	no alteration	no alteration	no alteration	no alteration	no alteration	no alteration	AMP	AMP	no alteration
lihc_tcga_pan_can_atlas_2018	TCGA-DD-AACT-01	TCGA-DD-AACT	1	no alteration	R877W	no alteration	no alteration	no alteration	no alteration	no alteration	no alteration	R877W	no alteration	no alteration	no alteration	no alteration	no alteration	no alteration	no alteration	no alteration	no alteration	no alteration	no alteration
lihc_tcga_pan_can_atlas_2018	TCGA-DD-AACN-01	TCGA-DD-AACN	1	no alteration	no alteration	no alteration	AMP	no alteration	no alteration	no alteration	no alteration	no alteration	no alteration	no alteration	no alteration	no alteration	no alteration	no alteration	no alteration	no alteration	AMP	AMP	no alteration
lihc_tcga_pan_can_atlas_2018	TCGA-DD-AACJ-01	TCGA-DD-AACJ	1	no alteration	AMP	no alteration	no alteration	no alteration	no alteration	no alteration	no alteration	no alteration	AMP	AMP	no alteration	no alteration	no alteration	no alteration	no alteration	no alteration	no alteration	no alteration	no alteration
lihc_tcga_pan_can_atlas_2018	TCGA-DD-AACG-01	TCGA-DD-AACG	1	no alteration	no alteration	E62K, E76Q, AMP	no alteration	no alteration	no alteration	no alteration	no alteration	no alteration	no alteration	no alteration	no alteration	E62K, E76Q	AMP	AMP	no alteration	no alteration	no alteration	no alteration	no alteration
lihc_tcga_pan_can_atlas_2018	TCGA-DD-A73G-01	TCGA-DD-A73G	1	no alteration	no alteration	no alteration	AMP	no alteration	no alteration	no alteration	no alteration	no alteration	no alteration	no alteration	no alteration	no alteration	no alteration	no alteration	no alteration	no alteration	AMP	AMP	no alteration
lihc_tcga_pan_can_atlas_2018	TCGA-DD-A73F-01	TCGA-DD-A73F	1	AMP (driver)	no alteration	no alteration	AMP	no alteration	AMP (driver)	AMP (driver)	no alteration	no alteration	no alteration	no alteration	no alteration	no alteration	no alteration	no alteration	no alteration	no alteration	AMP	AMP	no alteration
lihc_tcga_pan_can_atlas_2018	TCGA-DD-A73E-01	TCGA-DD-A73E	1	no alteration	T689N	no alteration	no alteration	no alteration	no alteration	no alteration	no alteration	T689N	no alteration	no alteration	no alteration	no alteration	no alteration	no alteration	no alteration	no alteration	no alteration	no alteration	no alteration
lihc_tcga_pan_can_atlas_2018	TCGA-DD-A4NH-01	TCGA-DD-A4NH	1	no alteration	no alteration	no alteration	AMP	no alteration	no alteration	no alteration	no alteration	no alteration	no alteration	no alteration	no alteration	no alteration	no alteration	no alteration	no alteration	no alteration	AMP	AMP	no alteration
lihc_tcga_pan_can_atlas_2018	TCGA-DD-A4NB-01	TCGA-DD-A4NB	1	no alteration	no alteration	no alteration	AMP	no alteration	no alteration	no alteration	no alteration	no alteration	no alteration	no alteration	no alteration	no alteration	no alteration	no alteration	no alteration	no alteration	AMP	AMP	no alteration
lihc_tcga_pan_can_atlas_2018	TCGA-DD-A4NA-01	TCGA-DD-A4NA	1	no alteration	no alteration	no alteration	AMP	no alteration	no alteration	no alteration	no alteration	no alteration	no alteration	no alteration	no alteration	no alteration	no alteration	no alteration	no alteration	no alteration	AMP	AMP	no alteration
lihc_tcga_pan_can_atlas_2018	TCGA-DD-A3A9-01	TCGA-DD-A3A9	1	no alteration	no alteration	no alteration	AMP	no alteration	no alteration	no alteration	no alteration	no alteration	no alteration	no alteration	no alteration	no alteration	no alteration	no alteration	no alteration	no alteration	AMP	AMP	no alteration
lihc_tcga_pan_can_atlas_2018	TCGA-DD-A3A7-01	TCGA-DD-A3A7	1	no alteration	no alteration	no alteration	AMP	no alteration	no alteration	no alteration	no alteration	no alteration	no alteration	no alteration	no alteration	no alteration	no alteration	no alteration	no alteration	no alteration	AMP	AMP	no alteration
lihc_tcga_pan_can_atlas_2018	TCGA-DD-A11A-01	TCGA-DD-A11A	1	no alteration	no alteration	P886S	no alteration	no alteration	no alteration	no alteration	no alteration	no alteration	no alteration	no alteration	no alteration	P886S	no alteration	no alteration	no alteration	no alteration	no alteration	no alteration	no alteration
lihc_tcga_pan_can_atlas_2018	TCGA-CC-A8HV-01	TCGA-CC-A8HV	1	no alteration	no alteration	no alteration	AMP	no alteration	no alteration	no alteration	no alteration	no alteration	no alteration	no alteration	no alteration	no alteration	no alteration	no alteration	no alteration	no alteration	AMP	AMP	no alteration
lihc_tcga_pan_can_atlas_2018	TCGA-CC-5261-01	TCGA-CC-5261	1	no alteration	no alteration	no alteration	AMP	no alteration	no alteration	no alteration	no alteration	no alteration	no alteration	no alteration	no alteration	no alteration	no alteration	no alteration	no alteration	no alteration	AMP	AMP	no alteration
lihc_tcga_pan_can_atlas_2018	TCGA-BW-A5NP-01	TCGA-BW-A5NP	1	no alteration	no alteration	no alteration	AMP	no alteration	no alteration	no alteration	no alteration	no alteration	no alteration	no alteration	no alteration	no alteration	no alteration	no alteration	no alteration	no alteration	AMP	AMP	no alteration
lihc_tcga_pan_can_atlas_2018	TCGA-BC-A3KG-01	TCGA-BC-A3KG	1	no alteration	no alteration	no alteration	AMP	no alteration	no alteration	no alteration	no alteration	no alteration	no alteration	no alteration	no alteration	no alteration	no alteration	no alteration	no alteration	no alteration	AMP	AMP	no alteration
lihc_tcga_pan_can_atlas_2018	TCGA-2Y-A9HA-01	TCGA-2Y-A9HA	1	no alteration	T1315K	no alteration	no alteration	no alteration	no alteration	no alteration	no alteration	T1315K	no alteration	no alteration	no alteration	no alteration	no alteration	no alteration	no alteration	no alteration	no alteration	no alteration	no alteration
lihc_tcga_pan_can_atlas_2018	TCGA-ZP-A9D4-01	TCGA-ZP-A9D4	1	no alteration	AMP	no alteration	no alteration	no alteration	no alteration	no alteration	no alteration	no alteration	AMP	AMP	no alteration	no alteration	no alteration	no alteration	no alteration	no alteration	no alteration	no alteration	no alteration
lihc_tcga_pan_can_atlas_2018	TCGA-ZP-A9D1-01	TCGA-ZP-A9D1	1	no alteration	no alteration	no alteration	AMP	no alteration	no alteration	no alteration	no alteration	no alteration	no alteration	no alteration	no alteration	no alteration	no alteration	no alteration	no alteration	no alteration	AMP	AMP	no alteration
lihc_tcga_pan_can_atlas_2018	TCGA-ZP-A9CY-01	TCGA-ZP-A9CY	1	no alteration	no alteration	no alteration	AMP	no alteration	no alteration	no alteration	no alteration	no alteration	no alteration	no alteration	no alteration	no alteration	no alteration	no alteration	no alteration	no alteration	AMP	AMP	no alteration
lihc_tcga_pan_can_atlas_2018	TCGA-WQ-A9G7-01	TCGA-WQ-A9G7	1	no alteration	R450*	no alteration	no alteration	no alteration	no alteration	no alteration	no alteration	R450*	no alteration	no alteration	no alteration	no alteration	no alteration	no alteration	no alteration	no alteration	no alteration	no alteration	no alteration
lihc_tcga_pan_can_atlas_2018	TCGA-UB-AA0U-01	TCGA-UB-AA0U	1	no alteration	no alteration	no alteration	G157E	no alteration	no alteration	no alteration	no alteration	no alteration	no alteration	no alteration	no alteration	no alteration	no alteration	no alteration	no alteration	G157E	no alteration	no alteration	no alteration
lihc_tcga_pan_can_atlas_2018	TCGA-UB-A7MC-01	TCGA-UB-A7MC	1	no alteration	no alteration	no alteration	AMP	no alteration	no alteration	no alteration	no alteration	no alteration	no alteration	no alteration	no alteration	no alteration	no alteration	no alteration	no alteration	no alteration	AMP	AMP	no alteration
lihc_tcga_pan_can_atlas_2018	TCGA-NI-A4U2-01	TCGA-NI-A4U2	1	no alteration	no alteration	H699Q	no alteration	no alteration	no alteration	no alteration	no alteration	no alteration	no alteration	no alteration	no alteration	H699Q	no alteration	no alteration	no alteration	no alteration	no alteration	no alteration	no alteration
lihc_tcga_pan_can_atlas_2018	TCGA-MI-A75G-01	TCGA-MI-A75G	1	no alteration	HOMDEL	no alteration	no alteration	no alteration	no alteration	no alteration	no alteration	no alteration	HOMDEL	HOMDEL	no alteration	no alteration	no alteration	no alteration	no alteration	no alteration	no alteration	no alteration	no alteration
hcc_tcga_gdc	TCGA-ZS-A9CG-01	TCGA-ZS-A9CG	0	no alteration	no alteration	no alteration	no alteration	no alteration	no alteration	no alteration	no alteration	no alteration	no alteration	no alteration	no alteration	no alteration	no alteration	no alteration	no alteration	no alteration	no alteration	no alteration	no alteration
hcc_tcga_gdc	TCGA-ZS-A9CF-02	TCGA-ZS-A9CF	0	no alteration	no alteration	no alteration	no alteration	no alteration	no alteration	no alteration	no alteration	no alteration	no alteration	no alteration	no alteration	no alteration	no alteration	no alteration	no alteration	no alteration	no alteration	no alteration	no alteration
hcc_tcga_gdc	TCGA-ZS-A9CF-01	TCGA-ZS-A9CF	0	no alteration	no alteration	no alteration	no alteration	no alteration	no alteration	no alteration	no alteration	no alteration	no alteration	no alteration	no alteration	no alteration	no alteration	no alteration	no alteration	no alteration	no alteration	no alteration	no alteration
hcc_tcga_gdc	TCGA-ZS-A9CE-01	TCGA-ZS-A9CE	0	no alteration	no alteration	no alteration	no alteration	no alteration	no alteration	no alteration	no alteration	no alteration	no alteration	no alteration	no alteration	no alteration	no alteration	no alteration	no alteration	no alteration	no alteration	no alteration	no alteration
hcc_tcga_gdc	TCGA-ZS-A9CD-01	TCGA-ZS-A9CD	0	no alteration	no alteration	no alteration	no alteration	no alteration	no alteration	no alteration	no alteration	no alteration	no alteration	no alteration	no alteration	no alteration	no alteration	no alteration	no alteration	no alteration	no alteration	no alteration	no alteration
hcc_tcga_gdc	TCGA-ZP-A9D4-01	TCGA-ZP-A9D4	0	no alteration	no alteration	no alteration	no alteration	no alteration	no alteration	no alteration	no alteration	no alteration	no alteration	no alteration	no alteration	no alteration	no alteration	no alteration	no alteration	no alteration	no alteration	no alteration	no alteration
hcc_tcga_gdc	TCGA-ZP-A9D2-01	TCGA-ZP-A9D2	0	no alteration	no alteration	no alteration	no alteration	no alteration	no alteration	no alteration	no alteration	no alteration	no alteration	no alteration	no alteration	no alteration	no alteration	no alteration	no alteration	no alteration	no alteration	no alteration	no alteration
hcc_tcga_gdc	TCGA-ZP-A9D1-01	TCGA-ZP-A9D1	0	no alteration	no alteration	no alteration	no alteration	no alteration	no alteration	no alteration	no alteration	no alteration	no alteration	no alteration	no alteration	no alteration	no alteration	no alteration	no alteration	no alteration	no alteration	no alteration	no alteration
hcc_tcga_gdc	TCGA-ZP-A9D0-01	TCGA-ZP-A9D0	0	no alteration	no alteration	no alteration	no alteration	no alteration	no alteration	no alteration	no alteration	no alteration	no alteration	no alteration	no alteration	no alteration	no alteration	no alteration	no alteration	no alteration	no alteration	no alteration	no alteration
hcc_tcga_gdc	TCGA-ZP-A9CZ-01	TCGA-ZP-A9CZ	0	no alteration	no alteration	no alteration	no alteration	no alteration	no alteration	no alteration	no alteration	no alteration	no alteration	no alteration	no alteration	no alteration	no alteration	no alteration	no alteration	no alteration	no alteration	no alteration	no alteration
hcc_tcga_gdc	TCGA-ZP-A9CY-01	TCGA-ZP-A9CY	0	no alteration	no alteration	no alteration	no alteration	no alteration	no alteration	no alteration	no alteration	no alteration	no alteration	no alteration	no alteration	no alteration	no alteration	no alteration	no alteration	no alteration	no alteration	no alteration	no alteration
hcc_tcga_gdc	TCGA-ZP-A9CV-01	TCGA-ZP-A9CV	0	no alteration	no alteration	no alteration	no alteration	no alteration	no alteration	no alteration	no alteration	no alteration	no alteration	no alteration	no alteration	no alteration	no alteration	no alteration	no alteration	no alteration	no alteration	no alteration	no alteration
hcc_tcga_gdc	TCGA-YA-A8S7-01	TCGA-YA-A8S7	0	no alteration	no alteration	no alteration	no alteration	no alteration	no alteration	no alteration	no alteration	no alteration	no alteration	no alteration	no alteration	no alteration	no alteration	no alteration	no alteration	no alteration	no alteration	no alteration	no alteration
hcc_tcga_gdc	TCGA-XR-A8TG-01	TCGA-XR-A8TG	0	no alteration	no alteration	no alteration	no alteration	no alteration	no alteration	no alteration	no alteration	no alteration	no alteration	no alteration	no alteration	no alteration	no alteration	no alteration	no alteration	no alteration	no alteration	no alteration	no alteration
hcc_tcga_gdc	TCGA-XR-A8TF-01	TCGA-XR-A8TF	0	no alteration	no alteration	no alteration	no alteration	no alteration	no alteration	no alteration	no alteration	no alteration	no alteration	no alteration	no alteration	no alteration	no alteration	no alteration	no alteration	no alteration	no alteration	no alteration	no alteration
hcc_tcga_gdc	TCGA-XR-A8TE-01	TCGA-XR-A8TE	0	no alteration	no alteration	no alteration	no alteration	no alteration	no alteration	no alteration	no alteration	no alteration	no alteration	no alteration	no alteration	no alteration	no alteration	no alteration	no alteration	no alteration	no alteration	no alteration	no alteration
hcc_tcga_gdc	TCGA-XR-A8TD-01	TCGA-XR-A8TD	0	no alteration	no alteration	no alteration	no alteration	no alteration	no alteration	no alteration	no alteration	no alteration	no alteration	no alteration	no alteration	no alteration	no alteration	no alteration	no alteration	no alteration	no alteration	no alteration	no alteration
hcc_tcga_gdc	TCGA-XR-A8TC-01	TCGA-XR-A8TC	0	no alteration	no alteration	no alteration	no alteration	no alteration	not profiled	not profiled	no alteration	no alteration	not profiled	not profiled	no alteration	no alteration	not profiled	not profiled	no alteration	no alteration	not profiled	not profiled	no alteration
hcc_tcga_gdc	TCGA-WX-AA47-01	TCGA-WX-AA47	0	no alteration	no alteration	no alteration	no alteration	no alteration	no alteration	no alteration	no alteration	no alteration	no alteration	no alteration	no alteration	no alteration	no alteration	no alteration	no alteration	no alteration	no alteration	no alteration	no alteration
hcc_tcga_gdc	TCGA-WX-AA46-01	TCGA-WX-AA46	0	no alteration	no alteration	no alteration	no alteration	no alteration	no alteration	no alteration	no alteration	no alteration	no alteration	no alteration	no alteration	no alteration	no alteration	no alteration	no alteration	no alteration	no alteration	no alteration	no alteration
hcc_tcga_gdc	TCGA-WX-AA44-01	TCGA-WX-AA44	0	no alteration	no alteration	no alteration	no alteration	no alteration	no alteration	no alteration	no alteration	no alteration	no alteration	no alteration	no alteration	no alteration	no alteration	no alteration	no alteration	no alteration	no alteration	no alteration	no alteration
hcc_tcga_gdc	TCGA-WQ-AB4B-01	TCGA-WQ-AB4B	0	no alteration	no alteration	no alteration	no alteration	no alteration	no alteration	no alteration	no alteration	no alteration	no alteration	no alteration	no alteration	no alteration	no alteration	no alteration	no alteration	no alteration	no alteration	no alteration	no alteration
hcc_tcga_gdc	TCGA-WJ-A86L-01	TCGA-WJ-A86L	0	no alteration	no alteration	no alteration	no alteration	no alteration	no alteration	no alteration	no alteration	no alteration	no alteration	no alteration	no alteration	no alteration	no alteration	no alteration	no alteration	no alteration	no alteration	no alteration	no alteration
hcc_tcga_gdc	TCGA-UB-AA0V-01	TCGA-UB-AA0V	0	no alteration	no alteration	no alteration	no alteration	no alteration	no alteration	no alteration	no alteration	no alteration	no alteration	no alteration	no alteration	no alteration	no alteration	no alteration	no alteration	no alteration	no alteration	no alteration	no alteration
hcc_tcga_gdc	TCGA-UB-A7MF-01	TCGA-UB-A7MF	0	no alteration	no alteration	no alteration	no alteration	no alteration	no alteration	no alteration	no alteration	no alteration	no alteration	no alteration	no alteration	no alteration	no alteration	no alteration	no alteration	no alteration	no alteration	no alteration	no alteration
hcc_tcga_gdc	TCGA-UB-A7ME-01	TCGA-UB-A7ME	0	no alteration	no alteration	no alteration	no alteration	no alteration	no alteration	no alteration	no alteration	no alteration	no alteration	no alteration	no alteration	no alteration	no alteration	no alteration	no alteration	no alteration	no alteration	no alteration	no alteration
hcc_tcga_gdc	TCGA-UB-A7MD-01	TCGA-UB-A7MD	0	no alteration	no alteration	no alteration	no alteration	no alteration	no alteration	no alteration	no alteration	no alteration	no alteration	no alteration	no alteration	no alteration	no alteration	no alteration	no alteration	no alteration	no alteration	no alteration	no alteration
hcc_tcga_gdc	TCGA-UB-A7MC-01	TCGA-UB-A7MC	0	no alteration	no alteration	no alteration	no alteration	no alteration	no alteration	no alteration	no alteration	no alteration	no alteration	no alteration	no alteration	no alteration	no alteration	no alteration	no alteration	no alteration	no alteration	no alteration	no alteration
hcc_tcga_gdc	TCGA-UB-A7MB-01	TCGA-UB-A7MB	0	no alteration	no alteration	no alteration	no alteration	no alteration	no alteration	no alteration	no alteration	no alteration	no alteration	no alteration	no alteration	no alteration	no alteration	no alteration	no alteration	no alteration	no alteration	no alteration	no alteration
hcc_tcga_gdc	TCGA-UB-A7MA-01	TCGA-UB-A7MA	0	no alteration	no alteration	no alteration	no alteration	no alteration	no alteration	no alteration	no alteration	no alteration	no alteration	no alteration	no alteration	no alteration	no alteration	no alteration	no alteration	no alteration	no alteration	no alteration	no alteration
hcc_tcga_gdc	TCGA-RC-A7SK-01	TCGA-RC-A7SK	0	no alteration	no alteration	no alteration	no alteration	no alteration	no alteration	no alteration	no alteration	no alteration	no alteration	no alteration	no alteration	no alteration	no alteration	no alteration	no alteration	no alteration	no alteration	no alteration	no alteration
hcc_tcga_gdc	TCGA-RC-A7SH-01	TCGA-RC-A7SH	0	no alteration	no alteration	no alteration	no alteration	no alteration	no alteration	no alteration	no alteration	no alteration	no alteration	no alteration	no alteration	no alteration	no alteration	no alteration	no alteration	no alteration	no alteration	no alteration	no alteration
hcc_tcga_gdc	TCGA-RC-A7SF-01	TCGA-RC-A7SF	0	no alteration	no alteration	no alteration	no alteration	no alteration	no alteration	no alteration	no alteration	no alteration	no alteration	no alteration	no alteration	no alteration	no alteration	no alteration	no alteration	no alteration	no alteration	no alteration	no alteration
hcc_tcga_gdc	TCGA-RC-A7SB-01	TCGA-RC-A7SB	0	no alteration	no alteration	no alteration	no alteration	no alteration	no alteration	no alteration	no alteration	no alteration	no alteration	no alteration	no alteration	no alteration	no alteration	no alteration	no alteration	no alteration	no alteration	no alteration	no alteration
hcc_tcga_gdc	TCGA-RC-A6M6-01	TCGA-RC-A6M6	0	no alteration	no alteration	no alteration	no alteration	no alteration	no alteration	no alteration	no alteration	no alteration	no alteration	no alteration	no alteration	no alteration	no alteration	no alteration	no alteration	no alteration	no alteration	no alteration	no alteration
hcc_tcga_gdc	TCGA-RC-A6M5-01	TCGA-RC-A6M5	0	no alteration	no alteration	no alteration	no alteration	no alteration	no alteration	no alteration	no alteration	no alteration	no alteration	no alteration	no alteration	no alteration	no alteration	no alteration	no alteration	no alteration	no alteration	no alteration	no alteration
hcc_tcga_gdc	TCGA-RC-A6M4-01	TCGA-RC-A6M4	0	no alteration	no alteration	no alteration	no alteration	no alteration	no alteration	no alteration	no alteration	no alteration	no alteration	no alteration	no alteration	no alteration	no alteration	no alteration	no alteration	no alteration	no alteration	no alteration	no alteration
hcc_tcga_gdc	TCGA-RC-A6M3-01	TCGA-RC-A6M3	0	no alteration	no alteration	no alteration	no alteration	no alteration	no alteration	no alteration	no alteration	no alteration	no alteration	no alteration	no alteration	no alteration	no alteration	no alteration	no alteration	no alteration	no alteration	no alteration	no alteration
hcc_tcga_gdc	TCGA-QA-A7B7-01	TCGA-QA-A7B7	0	no alteration	no alteration	no alteration	no alteration	no alteration	no alteration	no alteration	no alteration	no alteration	no alteration	no alteration	no alteration	no alteration	no alteration	no alteration	no alteration	no alteration	no alteration	no alteration	no alteration
hcc_tcga_gdc	TCGA-PD-A5DF-01	TCGA-PD-A5DF	0	no alteration	no alteration	no alteration	no alteration	no alteration	no alteration	no alteration	no alteration	no alteration	no alteration	no alteration	no alteration	no alteration	no alteration	no alteration	no alteration	no alteration	no alteration	no alteration	no alteration
hcc_tcga_gdc	TCGA-O8-A75V-01	TCGA-O8-A75V	0	no alteration	no alteration	no alteration	no alteration	no alteration	no alteration	no alteration	no alteration	no alteration	no alteration	no alteration	no alteration	no alteration	no alteration	no alteration	no alteration	no alteration	no alteration	no alteration	no alteration
hcc_tcga_gdc	TCGA-NI-A8LF-01	TCGA-NI-A8LF	0	no alteration	no alteration	no alteration	no alteration	no alteration	no alteration	no alteration	no alteration	no alteration	no alteration	no alteration	no alteration	no alteration	no alteration	no alteration	no alteration	no alteration	no alteration	no alteration	no alteration
hcc_tcga_gdc	TCGA-MR-A8JO-01	TCGA-MR-A8JO	0	no alteration	no alteration	no alteration	no alteration	no alteration	no alteration	no alteration	no alteration	no alteration	no alteration	no alteration	no alteration	no alteration	no alteration	no alteration	no alteration	no alteration	no alteration	no alteration	no alteration
hcc_tcga_gdc	TCGA-MR-A520-01	TCGA-MR-A520	0	no alteration	no alteration	no alteration	no alteration	no alteration	no alteration	no alteration	no alteration	no alteration	no alteration	no alteration	no alteration	no alteration	no alteration	no alteration	no alteration	no alteration	no alteration	no alteration	no alteration
hcc_tcga_gdc	TCGA-MI-A75I-01	TCGA-MI-A75I	0	no alteration	no alteration	no alteration	no alteration	no alteration	no alteration	no alteration	no alteration	no alteration	no alteration	no alteration	no alteration	no alteration	no alteration	no alteration	no alteration	no alteration	no alteration	no alteration	no alteration
hcc_tcga_gdc	TCGA-MI-A75H-01	TCGA-MI-A75H	0	no alteration	no alteration	no alteration	no alteration	no alteration	no alteration	no alteration	no alteration	no alteration	no alteration	no alteration	no alteration	no alteration	no alteration	no alteration	no alteration	no alteration	no alteration	no alteration	no alteration
hcc_tcga_gdc	TCGA-MI-A75G-01	TCGA-MI-A75G	0	no alteration	no alteration	no alteration	no alteration	no alteration	no alteration	no alteration	no alteration	no alteration	no alteration	no alteration	no alteration	no alteration	no alteration	no alteration	no alteration	no alteration	no alteration	no alteration	no alteration
hcc_tcga_gdc	TCGA-MI-A75E-01	TCGA-MI-A75E	0	no alteration	no alteration	no alteration	no alteration	no alteration	no alteration	no alteration	no alteration	no alteration	no alteration	no alteration	no alteration	no alteration	no alteration	no alteration	no alteration	no alteration	no alteration	no alteration	no alteration
hcc_tcga_gdc	TCGA-MI-A75C-01	TCGA-MI-A75C	0	no alteration	no alteration	no alteration	no alteration	no alteration	no alteration	no alteration	no alteration	no alteration	no alteration	no alteration	no alteration	no alteration	no alteration	no alteration	no alteration	no alteration	no alteration	no alteration	no alteration
hcc_tcga_gdc	TCGA-LG-A9QD-01	TCGA-LG-A9QD	0	no alteration	no alteration	no alteration	no alteration	no alteration	no alteration	no alteration	no alteration	no alteration	no alteration	no alteration	no alteration	no alteration	no alteration	no alteration	no alteration	no alteration	no alteration	no alteration	no alteration
hcc_tcga_gdc	TCGA-LG-A9QC-01	TCGA-LG-A9QC	0	no alteration	no alteration	no alteration	no alteration	no alteration	no alteration	no alteration	no alteration	no alteration	no alteration	no alteration	no alteration	no alteration	no alteration	no alteration	no alteration	no alteration	no alteration	no alteration	no alteration
hcc_tcga_gdc	TCGA-LG-A6GG-01	TCGA-LG-A6GG	0	no alteration	no alteration	no alteration	no alteration	no alteration	no alteration	no alteration	no alteration	no alteration	no alteration	no alteration	no alteration	no alteration	no alteration	no alteration	no alteration	no alteration	no alteration	no alteration	no alteration
hcc_tcga_gdc	TCGA-KR-A7K8-01	TCGA-KR-A7K8	0	no alteration	no alteration	no alteration	no alteration	no alteration	no alteration	no alteration	no alteration	no alteration	no alteration	no alteration	no alteration	no alteration	no alteration	no alteration	no alteration	no alteration	no alteration	no alteration	no alteration
hcc_tcga_gdc	TCGA-KR-A7K7-01	TCGA-KR-A7K7	0	no alteration	no alteration	no alteration	no alteration	no alteration	no alteration	no alteration	no alteration	no alteration	no alteration	no alteration	no alteration	no alteration	no alteration	no alteration	no alteration	no alteration	no alteration	no alteration	no alteration
hcc_tcga_gdc	TCGA-KR-A7K0-01	TCGA-KR-A7K0	0	no alteration	no alteration	no alteration	no alteration	no alteration	no alteration	no alteration	no alteration	no alteration	no alteration	no alteration	no alteration	no alteration	no alteration	no alteration	no alteration	no alteration	no alteration	no alteration	no alteration
hcc_tcga_gdc	TCGA-K7-AAU7-01	TCGA-K7-AAU7	0	no alteration	no alteration	no alteration	no alteration	no alteration	no alteration	no alteration	no alteration	no alteration	no alteration	no alteration	no alteration	no alteration	no alteration	no alteration	no alteration	no alteration	no alteration	no alteration	no alteration
hcc_tcga_gdc	TCGA-K7-A6G5-01	TCGA-K7-A6G5	0	no alteration	no alteration	no alteration	no alteration	no alteration	no alteration	no alteration	no alteration	no alteration	no alteration	no alteration	no alteration	no alteration	no alteration	no alteration	no alteration	no alteration	no alteration	no alteration	no alteration
hcc_tcga_gdc	TCGA-K7-A5RG-01	TCGA-K7-A5RG	0	no alteration	no alteration	no alteration	no alteration	no alteration	no alteration	no alteration	no alteration	no alteration	no alteration	no alteration	no alteration	no alteration	no alteration	no alteration	no alteration	no alteration	no alteration	no alteration	no alteration
hcc_tcga_gdc	TCGA-K7-A5RF-01	TCGA-K7-A5RF	0	no alteration	no alteration	no alteration	no alteration	no alteration	no alteration	no alteration	no alteration	no alteration	no alteration	no alteration	no alteration	no alteration	no alteration	no alteration	no alteration	no alteration	no alteration	no alteration	no alteration
hcc_tcga_gdc	TCGA-HP-A5N0-01	TCGA-HP-A5N0	0	no alteration	no alteration	no alteration	no alteration	no alteration	no alteration	no alteration	no alteration	no alteration	no alteration	no alteration	no alteration	no alteration	no alteration	no alteration	no alteration	no alteration	no alteration	no alteration	no alteration
hcc_tcga_gdc	TCGA-HP-A5MZ-01	TCGA-HP-A5MZ	0	no alteration	no alteration	no alteration	no alteration	no alteration	no alteration	no alteration	no alteration	no alteration	no alteration	no alteration	no alteration	no alteration	no alteration	no alteration	no alteration	no alteration	no alteration	no alteration	no alteration
hcc_tcga_gdc	TCGA-GJ-A9DB-01	TCGA-GJ-A9DB	0	no alteration	no alteration	no alteration	no alteration	no alteration	not profiled	not profiled	no alteration	no alteration	not profiled	not profiled	no alteration	no alteration	not profiled	not profiled	no alteration	no alteration	not profiled	not profiled	no alteration
hcc_tcga_gdc	TCGA-GJ-A6C0-01	TCGA-GJ-A6C0	0	no alteration	no alteration	no alteration	no alteration	no alteration	no alteration	no alteration	no alteration	no alteration	no alteration	no alteration	no alteration	no alteration	no alteration	no alteration	no alteration	no alteration	no alteration	no alteration	no alteration
hcc_tcga_gdc	TCGA-GJ-A3OU-01	TCGA-GJ-A3OU	0	no alteration	no alteration	no alteration	no alteration	no alteration	no alteration	no alteration	no alteration	no alteration	no alteration	no alteration	no alteration	no alteration	no alteration	no alteration	no alteration	no alteration	no alteration	no alteration	no alteration
hcc_tcga_gdc	TCGA-G3-AAV7-01	TCGA-G3-AAV7	0	no alteration	no alteration	no alteration	no alteration	no alteration	no alteration	no alteration	no alteration	no alteration	no alteration	no alteration	no alteration	no alteration	no alteration	no alteration	no alteration	no alteration	no alteration	no alteration	no alteration
hcc_tcga_gdc	TCGA-G3-AAV5-01	TCGA-G3-AAV5	0	no alteration	no alteration	no alteration	no alteration	no alteration	no alteration	no alteration	no alteration	no alteration	no alteration	no alteration	no alteration	no alteration	no alteration	no alteration	no alteration	no alteration	no alteration	no alteration	no alteration
hcc_tcga_gdc	TCGA-G3-AAV4-01	TCGA-G3-AAV4	0	no alteration	no alteration	no alteration	no alteration	no alteration	no alteration	no alteration	no alteration	no alteration	no alteration	no alteration	no alteration	no alteration	no alteration	no alteration	no alteration	no alteration	no alteration	no alteration	no alteration
hcc_tcga_gdc	TCGA-G3-AAV3-01	TCGA-G3-AAV3	0	no alteration	no alteration	no alteration	no alteration	no alteration	no alteration	no alteration	no alteration	no alteration	no alteration	no alteration	no alteration	no alteration	no alteration	no alteration	no alteration	no alteration	no alteration	no alteration	no alteration
hcc_tcga_gdc	TCGA-G3-AAV2-01	TCGA-G3-AAV2	0	no alteration	no alteration	no alteration	no alteration	no alteration	no alteration	no alteration	no alteration	no alteration	no alteration	no alteration	no alteration	no alteration	no alteration	no alteration	no alteration	no alteration	no alteration	no alteration	no alteration
hcc_tcga_gdc	TCGA-G3-AAV1-01	TCGA-G3-AAV1	0	no alteration	no alteration	no alteration	no alteration	no alteration	no alteration	no alteration	no alteration	no alteration	no alteration	no alteration	no alteration	no alteration	no alteration	no alteration	no alteration	no alteration	no alteration	no alteration	no alteration
hcc_tcga_gdc	TCGA-G3-AAV0-01	TCGA-G3-AAV0	0	no alteration	no alteration	no alteration	no alteration	no alteration	no alteration	no alteration	no alteration	no alteration	no alteration	no alteration	no alteration	no alteration	no alteration	no alteration	no alteration	no alteration	no alteration	no alteration	no alteration
hcc_tcga_gdc	TCGA-G3-AAUZ-01	TCGA-G3-AAUZ	0	no alteration	no alteration	no alteration	no alteration	no alteration	no alteration	no alteration	no alteration	no alteration	no alteration	no alteration	no alteration	no alteration	no alteration	no alteration	no alteration	no alteration	no alteration	no alteration	no alteration
hcc_tcga_gdc	TCGA-G3-A7M8-01	TCGA-G3-A7M8	0	no alteration	no alteration	no alteration	no alteration	no alteration	no alteration	no alteration	no alteration	no alteration	no alteration	no alteration	no alteration	no alteration	no alteration	no alteration	no alteration	no alteration	no alteration	no alteration	no alteration
hcc_tcga_gdc	TCGA-G3-A7M7-01	TCGA-G3-A7M7	0	no alteration	no alteration	no alteration	no alteration	not profiled	no alteration	no alteration	not profiled	not profiled	no alteration	no alteration	not profiled	not profiled	no alteration	no alteration	not profiled	not profiled	no alteration	no alteration	not profiled
hcc_tcga_gdc	TCGA-G3-A7M6-01	TCGA-G3-A7M6	0	no alteration	no alteration	no alteration	no alteration	no alteration	no alteration	no alteration	no alteration	no alteration	no alteration	no alteration	no alteration	no alteration	no alteration	no alteration	no alteration	no alteration	no alteration	no alteration	no alteration
hcc_tcga_gdc	TCGA-G3-A7M5-01	TCGA-G3-A7M5	0	no alteration	no alteration	no alteration	no alteration	no alteration	no alteration	no alteration	no alteration	no alteration	no alteration	no alteration	no alteration	no alteration	no alteration	no alteration	no alteration	no alteration	no alteration	no alteration	no alteration
hcc_tcga_gdc	TCGA-G3-A6UC-01	TCGA-G3-A6UC	0	no alteration	no alteration	no alteration	no alteration	no alteration	no alteration	no alteration	no alteration	no alteration	no alteration	no alteration	no alteration	no alteration	no alteration	no alteration	no alteration	no alteration	no alteration	no alteration	no alteration
hcc_tcga_gdc	TCGA-G3-A5SL-01	TCGA-G3-A5SL	0	no alteration	no alteration	no alteration	no alteration	no alteration	no alteration	no alteration	no alteration	no alteration	no alteration	no alteration	no alteration	no alteration	no alteration	no alteration	no alteration	no alteration	no alteration	no alteration	no alteration
hcc_tcga_gdc	TCGA-G3-A5SK-01	TCGA-G3-A5SK	0	no alteration	no alteration	no alteration	no alteration	no alteration	not profiled	not profiled	no alteration	no alteration	not profiled	not profiled	no alteration	no alteration	not profiled	not profiled	no alteration	no alteration	not profiled	not profiled	no alteration
hcc_tcga_gdc	TCGA-G3-A5SJ-01	TCGA-G3-A5SJ	0	no alteration	no alteration	no alteration	no alteration	no alteration	no alteration	no alteration	no alteration	no alteration	no alteration	no alteration	no alteration	no alteration	no alteration	no alteration	no alteration	no alteration	no alteration	no alteration	no alteration
hcc_tcga_gdc	TCGA-G3-A3CK-01	TCGA-G3-A3CK	0	no alteration	no alteration	no alteration	no alteration	no alteration	no alteration	no alteration	no alteration	no alteration	no alteration	no alteration	no alteration	no alteration	no alteration	no alteration	no alteration	no alteration	no alteration	no alteration	no alteration
hcc_tcga_gdc	TCGA-G3-A3CJ-01	TCGA-G3-A3CJ	0	no alteration	no alteration	no alteration	no alteration	no alteration	no alteration	no alteration	no alteration	no alteration	no alteration	no alteration	no alteration	no alteration	no alteration	no alteration	no alteration	no alteration	no alteration	no alteration	no alteration
hcc_tcga_gdc	TCGA-G3-A3CI-01	TCGA-G3-A3CI	0	no alteration	no alteration	no alteration	no alteration	no alteration	no alteration	no alteration	no alteration	no alteration	no alteration	no alteration	no alteration	no alteration	no alteration	no alteration	no alteration	no alteration	no alteration	no alteration	no alteration
hcc_tcga_gdc	TCGA-G3-A3CH-01	TCGA-G3-A3CH	0	no alteration	no alteration	no alteration	no alteration	no alteration	no alteration	no alteration	no alteration	no alteration	no alteration	no alteration	no alteration	no alteration	no alteration	no alteration	no alteration	no alteration	no alteration	no alteration	no alteration
hcc_tcga_gdc	TCGA-G3-A25Z-01	TCGA-G3-A25Z	0	no alteration	no alteration	no alteration	no alteration	no alteration	no alteration	no alteration	no alteration	no alteration	no alteration	no alteration	no alteration	no alteration	no alteration	no alteration	no alteration	no alteration	no alteration	no alteration	no alteration
hcc_tcga_gdc	TCGA-G3-A25Y-01	TCGA-G3-A25Y	0	no alteration	no alteration	no alteration	no alteration	no alteration	no alteration	no alteration	no alteration	no alteration	no alteration	no alteration	no alteration	no alteration	no alteration	no alteration	no alteration	no alteration	no alteration	no alteration	no alteration
hcc_tcga_gdc	TCGA-G3-A25X-01	TCGA-G3-A25X	0	no alteration	no alteration	no alteration	no alteration	not profiled	no alteration	no alteration	not profiled	not profiled	no alteration	no alteration	not profiled	not profiled	no alteration	no alteration	not profiled	not profiled	no alteration	no alteration	not profiled
hcc_tcga_gdc	TCGA-G3-A25W-01	TCGA-G3-A25W	0	no alteration	no alteration	no alteration	no alteration	no alteration	no alteration	no alteration	no alteration	no alteration	no alteration	no alteration	no alteration	no alteration	no alteration	no alteration	no alteration	no alteration	no alteration	no alteration	no alteration
hcc_tcga_gdc	TCGA-G3-A25V-01	TCGA-G3-A25V	0	no alteration	no alteration	no alteration	no alteration	no alteration	no alteration	no alteration	no alteration	no alteration	no alteration	no alteration	no alteration	no alteration	no alteration	no alteration	no alteration	no alteration	no alteration	no alteration	no alteration
hcc_tcga_gdc	TCGA-G3-A25U-01	TCGA-G3-A25U	0	no alteration	no alteration	no alteration	no alteration	no alteration	no alteration	no alteration	no alteration	no alteration	no alteration	no alteration	no alteration	no alteration	no alteration	no alteration	no alteration	no alteration	no alteration	no alteration	no alteration
hcc_tcga_gdc	TCGA-G3-A25T-01	TCGA-G3-A25T	0	no alteration	no alteration	no alteration	no alteration	no alteration	no alteration	no alteration	no alteration	no alteration	no alteration	no alteration	no alteration	no alteration	no alteration	no alteration	no alteration	no alteration	no alteration	no alteration	no alteration
hcc_tcga_gdc	TCGA-G3-A25S-01	TCGA-G3-A25S	0	no alteration	no alteration	no alteration	no alteration	no alteration	no alteration	no alteration	no alteration	no alteration	no alteration	no alteration	no alteration	no alteration	no alteration	no alteration	no alteration	no alteration	no alteration	no alteration	no alteration
hcc_tcga_gdc	TCGA-FV-A4ZQ-01	TCGA-FV-A4ZQ	0	no alteration	no alteration	no alteration	no alteration	no alteration	no alteration	no alteration	no alteration	no alteration	no alteration	no alteration	no alteration	no alteration	no alteration	no alteration	no alteration	no alteration	no alteration	no alteration	no alteration
hcc_tcga_gdc	TCGA-FV-A4ZP-01	TCGA-FV-A4ZP	0	no alteration	no alteration	no alteration	no alteration	no alteration	no alteration	no alteration	no alteration	no alteration	no alteration	no alteration	no alteration	no alteration	no alteration	no alteration	no alteration	no alteration	no alteration	no alteration	no alteration
hcc_tcga_gdc	TCGA-FV-A496-01	TCGA-FV-A496	0	no alteration	no alteration	no alteration	no alteration	no alteration	no alteration	no alteration	no alteration	no alteration	no alteration	no alteration	no alteration	no alteration	no alteration	no alteration	no alteration	no alteration	no alteration	no alteration	no alteration
hcc_tcga_gdc	TCGA-FV-A495-01	TCGA-FV-A495	0	no alteration	no alteration	no alteration	no alteration	no alteration	no alteration	no alteration	no alteration	no alteration	no alteration	no alteration	no alteration	no alteration	no alteration	no alteration	no alteration	no alteration	no alteration	no alteration	no alteration
hcc_tcga_gdc	TCGA-FV-A3R3-01	TCGA-FV-A3R3	0	no alteration	no alteration	no alteration	no alteration	no alteration	no alteration	no alteration	no alteration	no alteration	no alteration	no alteration	no alteration	no alteration	no alteration	no alteration	no alteration	no alteration	no alteration	no alteration	no alteration
hcc_tcga_gdc	TCGA-FV-A3R2-01	TCGA-FV-A3R2	0	no alteration	no alteration	no alteration	no alteration	no alteration	no alteration	no alteration	no alteration	no alteration	no alteration	no alteration	no alteration	no alteration	no alteration	no alteration	no alteration	no alteration	no alteration	no alteration	no alteration
hcc_tcga_gdc	TCGA-FV-A3I1-01	TCGA-FV-A3I1	0	no alteration	no alteration	no alteration	no alteration	no alteration	no alteration	no alteration	no alteration	no alteration	no alteration	no alteration	no alteration	no alteration	no alteration	no alteration	no alteration	no alteration	no alteration	no alteration	no alteration
hcc_tcga_gdc	TCGA-FV-A3I0-01	TCGA-FV-A3I0	0	no alteration	no alteration	no alteration	no alteration	no alteration	no alteration	no alteration	no alteration	no alteration	no alteration	no alteration	no alteration	no alteration	no alteration	no alteration	no alteration	no alteration	no alteration	no alteration	no alteration
hcc_tcga_gdc	TCGA-FV-A2QR-01	TCGA-FV-A2QR	0	no alteration	no alteration	no alteration	no alteration	no alteration	no alteration	no alteration	no alteration	no alteration	no alteration	no alteration	no alteration	no alteration	no alteration	no alteration	no alteration	no alteration	no alteration	no alteration	no alteration
hcc_tcga_gdc	TCGA-FV-A2QQ-01	TCGA-FV-A2QQ	0	no alteration	no alteration	no alteration	no alteration	no alteration	no alteration	no alteration	no alteration	no alteration	no alteration	no alteration	no alteration	no alteration	no alteration	no alteration	no alteration	no alteration	no alteration	no alteration	no alteration
hcc_tcga_gdc	TCGA-FV-A23B-01	TCGA-FV-A23B	0	no alteration	no alteration	no alteration	no alteration	no alteration	no alteration	no alteration	no alteration	no alteration	no alteration	no alteration	no alteration	no alteration	no alteration	no alteration	no alteration	no alteration	no alteration	no alteration	no alteration
hcc_tcga_gdc	TCGA-ES-A2HT-01	TCGA-ES-A2HT	0	no alteration	no alteration	no alteration	no alteration	no alteration	no alteration	no alteration	no alteration	no alteration	no alteration	no alteration	no alteration	no alteration	no alteration	no alteration	no alteration	no alteration	no alteration	no alteration	no alteration
hcc_tcga_gdc	TCGA-ES-A2HS-01	TCGA-ES-A2HS	0	no alteration	no alteration	no alteration	no alteration	no alteration	no alteration	no alteration	no alteration	no alteration	no alteration	no alteration	no alteration	no alteration	no alteration	no alteration	no alteration	no alteration	no alteration	no alteration	no alteration
hcc_tcga_gdc	TCGA-EP-A3RK-01	TCGA-EP-A3RK	0	no alteration	no alteration	no alteration	no alteration	no alteration	no alteration	no alteration	no alteration	no alteration	no alteration	no alteration	no alteration	no alteration	no alteration	no alteration	no alteration	no alteration	no alteration	no alteration	no alteration
hcc_tcga_gdc	TCGA-EP-A3JL-01	TCGA-EP-A3JL	0	no alteration	no alteration	no alteration	no alteration	no alteration	no alteration	no alteration	no alteration	no alteration	no alteration	no alteration	no alteration	no alteration	no alteration	no alteration	no alteration	no alteration	no alteration	no alteration	no alteration
hcc_tcga_gdc	TCGA-EP-A2KC-01	TCGA-EP-A2KC	0	no alteration	no alteration	no alteration	no alteration	no alteration	no alteration	no alteration	no alteration	no alteration	no alteration	no alteration	no alteration	no alteration	no alteration	no alteration	no alteration	no alteration	no alteration	no alteration	no alteration
hcc_tcga_gdc	TCGA-EP-A2KB-01	TCGA-EP-A2KB	0	no alteration	no alteration	no alteration	no alteration	no alteration	no alteration	no alteration	no alteration	no alteration	no alteration	no alteration	no alteration	no alteration	no alteration	no alteration	no alteration	no alteration	no alteration	no alteration	no alteration
hcc_tcga_gdc	TCGA-EP-A2KA-01	TCGA-EP-A2KA	0	no alteration	no alteration	no alteration	no alteration	no alteration	no alteration	no alteration	no alteration	no alteration	no alteration	no alteration	no alteration	no alteration	no alteration	no alteration	no alteration	no alteration	no alteration	no alteration	no alteration
hcc_tcga_gdc	TCGA-EP-A26S-01	TCGA-EP-A26S	0	no alteration	no alteration	no alteration	no alteration	no alteration	no alteration	no alteration	no alteration	no alteration	no alteration	no alteration	no alteration	no alteration	no alteration	no alteration	no alteration	no alteration	no alteration	no alteration	no alteration
hcc_tcga_gdc	TCGA-EP-A12J-01	TCGA-EP-A12J	0	no alteration	no alteration	no alteration	no alteration	no alteration	no alteration	no alteration	no alteration	no alteration	no alteration	no alteration	no alteration	no alteration	no alteration	no alteration	no alteration	no alteration	no alteration	no alteration	no alteration
hcc_tcga_gdc	TCGA-ED-A97K-01	TCGA-ED-A97K	0	no alteration	no alteration	no alteration	no alteration	no alteration	no alteration	no alteration	no alteration	no alteration	no alteration	no alteration	no alteration	no alteration	no alteration	no alteration	no alteration	no alteration	no alteration	no alteration	no alteration
hcc_tcga_gdc	TCGA-ED-A8O6-01	TCGA-ED-A8O6	0	no alteration	no alteration	no alteration	no alteration	no alteration	no alteration	no alteration	no alteration	no alteration	no alteration	no alteration	no alteration	no alteration	no alteration	no alteration	no alteration	no alteration	no alteration	no alteration	no alteration
hcc_tcga_gdc	TCGA-ED-A8O5-01	TCGA-ED-A8O5	0	no alteration	no alteration	no alteration	no alteration	no alteration	no alteration	no alteration	no alteration	no alteration	no alteration	no alteration	no alteration	no alteration	no alteration	no alteration	no alteration	no alteration	no alteration	no alteration	no alteration
hcc_tcga_gdc	TCGA-ED-A82E-01	TCGA-ED-A82E	0	no alteration	no alteration	no alteration	no alteration	no alteration	no alteration	no alteration	no alteration	no alteration	no alteration	no alteration	no alteration	no alteration	no alteration	no alteration	no alteration	no alteration	no alteration	no alteration	no alteration
hcc_tcga_gdc	TCGA-ED-A7XP-01	TCGA-ED-A7XP	0	no alteration	no alteration	no alteration	no alteration	no alteration	no alteration	no alteration	no alteration	no alteration	no alteration	no alteration	no alteration	no alteration	no alteration	no alteration	no alteration	no alteration	no alteration	no alteration	no alteration
hcc_tcga_gdc	TCGA-ED-A7XO-01	TCGA-ED-A7XO	0	no alteration	no alteration	no alteration	no alteration	no alteration	no alteration	no alteration	no alteration	no alteration	no alteration	no alteration	no alteration	no alteration	no alteration	no alteration	no alteration	no alteration	no alteration	no alteration	no alteration
hcc_tcga_gdc	TCGA-ED-A7PZ-01	TCGA-ED-A7PZ	0	no alteration	no alteration	no alteration	no alteration	no alteration	no alteration	no alteration	no alteration	no alteration	no alteration	no alteration	no alteration	no alteration	no alteration	no alteration	no alteration	no alteration	no alteration	no alteration	no alteration
hcc_tcga_gdc	TCGA-ED-A7PX-01	TCGA-ED-A7PX	0	no alteration	no alteration	no alteration	no alteration	no alteration	no alteration	no alteration	no alteration	no alteration	no alteration	no alteration	no alteration	no alteration	no alteration	no alteration	no alteration	no alteration	no alteration	no alteration	no alteration
hcc_tcga_gdc	TCGA-ED-A66X-01	TCGA-ED-A66X	0	no alteration	no alteration	no alteration	no alteration	no alteration	no alteration	no alteration	no alteration	no alteration	no alteration	no alteration	no alteration	no alteration	no alteration	no alteration	no alteration	no alteration	no alteration	no alteration	no alteration
hcc_tcga_gdc	TCGA-ED-A627-01	TCGA-ED-A627	0	no alteration	no alteration	no alteration	no alteration	not profiled	no alteration	no alteration	not profiled	not profiled	no alteration	no alteration	not profiled	not profiled	no alteration	no alteration	not profiled	not profiled	no alteration	no alteration	not profiled
hcc_tcga_gdc	TCGA-ED-A5KG-01	TCGA-ED-A5KG	0	no alteration	no alteration	no alteration	no alteration	no alteration	no alteration	no alteration	no alteration	no alteration	no alteration	no alteration	no alteration	no alteration	no alteration	no alteration	no alteration	no alteration	no alteration	no alteration	no alteration
hcc_tcga_gdc	TCGA-ED-A4XI-01	TCGA-ED-A4XI	0	no alteration	no alteration	no alteration	no alteration	no alteration	no alteration	no alteration	no alteration	no alteration	no alteration	no alteration	no alteration	no alteration	no alteration	no alteration	no alteration	no alteration	no alteration	no alteration	no alteration
hcc_tcga_gdc	TCGA-ED-A459-01	TCGA-ED-A459	0	no alteration	no alteration	no alteration	no alteration	no alteration	no alteration	no alteration	no alteration	no alteration	no alteration	no alteration	no alteration	no alteration	no alteration	no alteration	no alteration	no alteration	no alteration	no alteration	no alteration
hcc_tcga_gdc	TCGA-DD-AAW3-01	TCGA-DD-AAW3	0	no alteration	no alteration	no alteration	no alteration	no alteration	no alteration	no alteration	no alteration	no alteration	no alteration	no alteration	no alteration	no alteration	no alteration	no alteration	no alteration	no alteration	no alteration	no alteration	no alteration
hcc_tcga_gdc	TCGA-DD-AAW2-01	TCGA-DD-AAW2	0	no alteration	no alteration	no alteration	no alteration	no alteration	no alteration	no alteration	no alteration	no alteration	no alteration	no alteration	no alteration	no alteration	no alteration	no alteration	no alteration	no alteration	no alteration	no alteration	no alteration
hcc_tcga_gdc	TCGA-DD-AAW1-01	TCGA-DD-AAW1	0	no alteration	no alteration	no alteration	no alteration	no alteration	no alteration	no alteration	no alteration	no alteration	no alteration	no alteration	no alteration	no alteration	no alteration	no alteration	no alteration	no alteration	no alteration	no alteration	no alteration
hcc_tcga_gdc	TCGA-DD-AAW0-01	TCGA-DD-AAW0	0	no alteration	no alteration	no alteration	no alteration	no alteration	no alteration	no alteration	no alteration	no alteration	no alteration	no alteration	no alteration	no alteration	no alteration	no alteration	no alteration	no alteration	no alteration	no alteration	no alteration
hcc_tcga_gdc	TCGA-DD-AAVZ-01	TCGA-DD-AAVZ	0	no alteration	no alteration	no alteration	no alteration	no alteration	no alteration	no alteration	no alteration	no alteration	no alteration	no alteration	no alteration	no alteration	no alteration	no alteration	no alteration	no alteration	no alteration	no alteration	no alteration
hcc_tcga_gdc	TCGA-DD-AAVY-01	TCGA-DD-AAVY	0	no alteration	no alteration	no alteration	no alteration	no alteration	no alteration	no alteration	no alteration	no alteration	no alteration	no alteration	no alteration	no alteration	no alteration	no alteration	no alteration	no alteration	no alteration	no alteration	no alteration
hcc_tcga_gdc	TCGA-DD-AAVX-01	TCGA-DD-AAVX	0	no alteration	no alteration	no alteration	no alteration	no alteration	no alteration	no alteration	no alteration	no alteration	no alteration	no alteration	no alteration	no alteration	no alteration	no alteration	no alteration	no alteration	no alteration	no alteration	no alteration
hcc_tcga_gdc	TCGA-DD-AAVW-01	TCGA-DD-AAVW	0	no alteration	no alteration	no alteration	no alteration	no alteration	no alteration	no alteration	no alteration	no alteration	no alteration	no alteration	no alteration	no alteration	no alteration	no alteration	no alteration	no alteration	no alteration	no alteration	no alteration
hcc_tcga_gdc	TCGA-DD-AAVU-01	TCGA-DD-AAVU	0	no alteration	no alteration	no alteration	no alteration	no alteration	no alteration	no alteration	no alteration	no alteration	no alteration	no alteration	no alteration	no alteration	no alteration	no alteration	no alteration	no alteration	no alteration	no alteration	no alteration
hcc_tcga_gdc	TCGA-DD-AAVS-01	TCGA-DD-AAVS	0	no alteration	no alteration	no alteration	no alteration	no alteration	no alteration	no alteration	no alteration	no alteration	no alteration	no alteration	no alteration	no alteration	no alteration	no alteration	no alteration	no alteration	no alteration	no alteration	no alteration
hcc_tcga_gdc	TCGA-DD-AAVR-01	TCGA-DD-AAVR	0	no alteration	no alteration	no alteration	no alteration	no alteration	no alteration	no alteration	no alteration	no alteration	no alteration	no alteration	no alteration	no alteration	no alteration	no alteration	no alteration	no alteration	no alteration	no alteration	no alteration
hcc_tcga_gdc	TCGA-DD-AAVQ-01	TCGA-DD-AAVQ	0	no alteration	no alteration	no alteration	no alteration	no alteration	no alteration	no alteration	no alteration	no alteration	no alteration	no alteration	no alteration	no alteration	no alteration	no alteration	no alteration	no alteration	no alteration	no alteration	no alteration
hcc_tcga_gdc	TCGA-DD-AAVP-01	TCGA-DD-AAVP	0	no alteration	no alteration	no alteration	no alteration	no alteration	no alteration	no alteration	no alteration	no alteration	no alteration	no alteration	no alteration	no alteration	no alteration	no alteration	no alteration	no alteration	no alteration	no alteration	no alteration
hcc_tcga_gdc	TCGA-DD-AAEK-01	TCGA-DD-AAEK	0	no alteration	no alteration	no alteration	no alteration	no alteration	no alteration	no alteration	no alteration	no alteration	no alteration	no alteration	no alteration	no alteration	no alteration	no alteration	no alteration	no alteration	no alteration	no alteration	no alteration
hcc_tcga_gdc	TCGA-DD-AAEI-01	TCGA-DD-AAEI	0	no alteration	no alteration	no alteration	no alteration	no alteration	no alteration	no alteration	no alteration	no alteration	no alteration	no alteration	no alteration	no alteration	no alteration	no alteration	no alteration	no alteration	no alteration	no alteration	no alteration
hcc_tcga_gdc	TCGA-DD-AAEH-01	TCGA-DD-AAEH	0	no alteration	no alteration	no alteration	no alteration	no alteration	no alteration	no alteration	no alteration	no alteration	no alteration	no alteration	no alteration	no alteration	no alteration	no alteration	no alteration	no alteration	no alteration	no alteration	no alteration
hcc_tcga_gdc	TCGA-DD-AAEE-01	TCGA-DD-AAEE	0	no alteration	no alteration	no alteration	no alteration	no alteration	no alteration	no alteration	no alteration	no alteration	no alteration	no alteration	no alteration	no alteration	no alteration	no alteration	no alteration	no alteration	no alteration	no alteration	no alteration
hcc_tcga_gdc	TCGA-DD-AAED-01	TCGA-DD-AAED	0	no alteration	no alteration	no alteration	no alteration	no alteration	no alteration	no alteration	no alteration	no alteration	no alteration	no alteration	no alteration	no alteration	no alteration	no alteration	no alteration	no alteration	no alteration	no alteration	no alteration
hcc_tcga_gdc	TCGA-DD-AAEB-01	TCGA-DD-AAEB	0	no alteration	no alteration	no alteration	no alteration	no alteration	no alteration	no alteration	no alteration	no alteration	no alteration	no alteration	no alteration	no alteration	no alteration	no alteration	no alteration	no alteration	no alteration	no alteration	no alteration
hcc_tcga_gdc	TCGA-DD-AAEA-01	TCGA-DD-AAEA	0	no alteration	no alteration	no alteration	no alteration	no alteration	no alteration	no alteration	no alteration	no alteration	no alteration	no alteration	no alteration	no alteration	no alteration	no alteration	no alteration	no alteration	no alteration	no alteration	no alteration
hcc_tcga_gdc	TCGA-DD-AAE9-01	TCGA-DD-AAE9	0	no alteration	no alteration	no alteration	no alteration	no alteration	no alteration	no alteration	no alteration	no alteration	no alteration	no alteration	no alteration	no alteration	no alteration	no alteration	no alteration	no alteration	no alteration	no alteration	no alteration
hcc_tcga_gdc	TCGA-DD-AAE8-01	TCGA-DD-AAE8	0	no alteration	no alteration	no alteration	no alteration	no alteration	no alteration	no alteration	no alteration	no alteration	no alteration	no alteration	no alteration	no alteration	no alteration	no alteration	no alteration	no alteration	no alteration	no alteration	no alteration
hcc_tcga_gdc	TCGA-DD-AAE4-01	TCGA-DD-AAE4	0	no alteration	no alteration	no alteration	no alteration	no alteration	no alteration	no alteration	no alteration	no alteration	no alteration	no alteration	no alteration	no alteration	no alteration	no alteration	no alteration	no alteration	no alteration	no alteration	no alteration
hcc_tcga_gdc	TCGA-DD-AAE3-01	TCGA-DD-AAE3	0	no alteration	no alteration	no alteration	no alteration	no alteration	no alteration	no alteration	no alteration	no alteration	no alteration	no alteration	no alteration	no alteration	no alteration	no alteration	no alteration	no alteration	no alteration	no alteration	no alteration
hcc_tcga_gdc	TCGA-DD-AAE2-01	TCGA-DD-AAE2	0	no alteration	no alteration	no alteration	no alteration	no alteration	no alteration	no alteration	no alteration	no alteration	no alteration	no alteration	no alteration	no alteration	no alteration	no alteration	no alteration	no alteration	no alteration	no alteration	no alteration
hcc_tcga_gdc	TCGA-DD-AAE0-01	TCGA-DD-AAE0	0	no alteration	no alteration	no alteration	no alteration	no alteration	no alteration	no alteration	no alteration	no alteration	no alteration	no alteration	no alteration	no alteration	no alteration	no alteration	no alteration	no alteration	no alteration	no alteration	no alteration
hcc_tcga_gdc	TCGA-DD-AADY-01	TCGA-DD-AADY	0	no alteration	no alteration	no alteration	no alteration	no alteration	no alteration	no alteration	no alteration	no alteration	no alteration	no alteration	no alteration	no alteration	no alteration	no alteration	no alteration	no alteration	no alteration	no alteration	no alteration
hcc_tcga_gdc	TCGA-DD-AADW-01	TCGA-DD-AADW	0	no alteration	no alteration	no alteration	no alteration	no alteration	no alteration	no alteration	no alteration	no alteration	no alteration	no alteration	no alteration	no alteration	no alteration	no alteration	no alteration	no alteration	no alteration	no alteration	no alteration
hcc_tcga_gdc	TCGA-DD-AADV-01	TCGA-DD-AADV	0	no alteration	no alteration	no alteration	no alteration	no alteration	no alteration	no alteration	no alteration	no alteration	no alteration	no alteration	no alteration	no alteration	no alteration	no alteration	no alteration	no alteration	no alteration	no alteration	no alteration
hcc_tcga_gdc	TCGA-DD-AADU-01	TCGA-DD-AADU	0	no alteration	no alteration	no alteration	no alteration	no alteration	no alteration	no alteration	no alteration	no alteration	no alteration	no alteration	no alteration	no alteration	no alteration	no alteration	no alteration	no alteration	no alteration	no alteration	no alteration
hcc_tcga_gdc	TCGA-DD-AADS-01	TCGA-DD-AADS	0	no alteration	no alteration	no alteration	no alteration	no alteration	no alteration	no alteration	no alteration	no alteration	no alteration	no alteration	no alteration	no alteration	no alteration	no alteration	no alteration	no alteration	no alteration	no alteration	no alteration
hcc_tcga_gdc	TCGA-DD-AADR-01	TCGA-DD-AADR	0	no alteration	no alteration	no alteration	no alteration	no alteration	no alteration	no alteration	no alteration	no alteration	no alteration	no alteration	no alteration	no alteration	no alteration	no alteration	no alteration	no alteration	no alteration	no alteration	no alteration
hcc_tcga_gdc	TCGA-DD-AADQ-01	TCGA-DD-AADQ	0	no alteration	no alteration	no alteration	no alteration	no alteration	no alteration	no alteration	no alteration	no alteration	no alteration	no alteration	no alteration	no alteration	no alteration	no alteration	no alteration	no alteration	no alteration	no alteration	no alteration
hcc_tcga_gdc	TCGA-DD-AADP-01	TCGA-DD-AADP	0	no alteration	no alteration	no alteration	no alteration	no alteration	no alteration	no alteration	no alteration	no alteration	no alteration	no alteration	no alteration	no alteration	no alteration	no alteration	no alteration	no alteration	no alteration	no alteration	no alteration
hcc_tcga_gdc	TCGA-DD-AADO-01	TCGA-DD-AADO	0	no alteration	no alteration	no alteration	no alteration	no alteration	no alteration	no alteration	no alteration	no alteration	no alteration	no alteration	no alteration	no alteration	no alteration	no alteration	no alteration	no alteration	no alteration	no alteration	no alteration
hcc_tcga_gdc	TCGA-DD-AADL-01	TCGA-DD-AADL	0	no alteration	no alteration	no alteration	no alteration	no alteration	no alteration	no alteration	no alteration	no alteration	no alteration	no alteration	no alteration	no alteration	no alteration	no alteration	no alteration	no alteration	no alteration	no alteration	no alteration
hcc_tcga_gdc	TCGA-DD-AADK-01	TCGA-DD-AADK	0	no alteration	no alteration	no alteration	no alteration	no alteration	no alteration	no alteration	no alteration	no alteration	no alteration	no alteration	no alteration	no alteration	no alteration	no alteration	no alteration	no alteration	no alteration	no alteration	no alteration
hcc_tcga_gdc	TCGA-DD-AADI-01	TCGA-DD-AADI	0	no alteration	no alteration	no alteration	no alteration	no alteration	no alteration	no alteration	no alteration	no alteration	no alteration	no alteration	no alteration	no alteration	no alteration	no alteration	no alteration	no alteration	no alteration	no alteration	no alteration
hcc_tcga_gdc	TCGA-DD-AADG-01	TCGA-DD-AADG	0	no alteration	no alteration	no alteration	no alteration	no alteration	no alteration	no alteration	no alteration	no alteration	no alteration	no alteration	no alteration	no alteration	no alteration	no alteration	no alteration	no alteration	no alteration	no alteration	no alteration
hcc_tcga_gdc	TCGA-DD-AADF-01	TCGA-DD-AADF	0	no alteration	no alteration	no alteration	no alteration	no alteration	no alteration	no alteration	no alteration	no alteration	no alteration	no alteration	no alteration	no alteration	no alteration	no alteration	no alteration	no alteration	no alteration	no alteration	no alteration
hcc_tcga_gdc	TCGA-DD-AADE-01	TCGA-DD-AADE	0	no alteration	no alteration	no alteration	no alteration	no alteration	no alteration	no alteration	no alteration	no alteration	no alteration	no alteration	no alteration	no alteration	no alteration	no alteration	no alteration	no alteration	no alteration	no alteration	no alteration
hcc_tcga_gdc	TCGA-DD-AADC-01	TCGA-DD-AADC	0	no alteration	no alteration	no alteration	no alteration	no alteration	no alteration	no alteration	no alteration	no alteration	no alteration	no alteration	no alteration	no alteration	no alteration	no alteration	no alteration	no alteration	no alteration	no alteration	no alteration
hcc_tcga_gdc	TCGA-DD-AADB-01	TCGA-DD-AADB	0	no alteration	no alteration	no alteration	no alteration	no alteration	no alteration	no alteration	no alteration	no alteration	no alteration	no alteration	no alteration	no alteration	no alteration	no alteration	no alteration	no alteration	no alteration	no alteration	no alteration
hcc_tcga_gdc	TCGA-DD-AAD8-01	TCGA-DD-AAD8	0	no alteration	no alteration	no alteration	no alteration	no alteration	no alteration	no alteration	no alteration	no alteration	no alteration	no alteration	no alteration	no alteration	no alteration	no alteration	no alteration	no alteration	no alteration	no alteration	no alteration
hcc_tcga_gdc	TCGA-DD-AAD6-01	TCGA-DD-AAD6	0	no alteration	no alteration	no alteration	no alteration	no alteration	no alteration	no alteration	no alteration	no alteration	no alteration	no alteration	no alteration	no alteration	no alteration	no alteration	no alteration	no alteration	no alteration	no alteration	no alteration
hcc_tcga_gdc	TCGA-DD-AAD3-01	TCGA-DD-AAD3	0	no alteration	no alteration	no alteration	no alteration	no alteration	no alteration	no alteration	no alteration	no alteration	no alteration	no alteration	no alteration	no alteration	no alteration	no alteration	no alteration	no alteration	no alteration	no alteration	no alteration
hcc_tcga_gdc	TCGA-DD-AAD2-01	TCGA-DD-AAD2	0	no alteration	no alteration	no alteration	no alteration	no alteration	no alteration	no alteration	no alteration	no alteration	no alteration	no alteration	no alteration	no alteration	no alteration	no alteration	no alteration	no alteration	no alteration	no alteration	no alteration
hcc_tcga_gdc	TCGA-DD-AAD1-01	TCGA-DD-AAD1	0	no alteration	no alteration	no alteration	no alteration	no alteration	no alteration	no alteration	no alteration	no alteration	no alteration	no alteration	no alteration	no alteration	no alteration	no alteration	no alteration	no alteration	no alteration	no alteration	no alteration
hcc_tcga_gdc	TCGA-DD-AAD0-01	TCGA-DD-AAD0	0	no alteration	no alteration	no alteration	no alteration	no alteration	no alteration	no alteration	no alteration	no alteration	no alteration	no alteration	no alteration	no alteration	no alteration	no alteration	no alteration	no alteration	no alteration	no alteration	no alteration
hcc_tcga_gdc	TCGA-DD-AACZ-01	TCGA-DD-AACZ	0	no alteration	no alteration	no alteration	no alteration	no alteration	no alteration	no alteration	no alteration	no alteration	no alteration	no alteration	no alteration	no alteration	no alteration	no alteration	no alteration	no alteration	no alteration	no alteration	no alteration
hcc_tcga_gdc	TCGA-DD-AACY-01	TCGA-DD-AACY	0	no alteration	no alteration	no alteration	no alteration	no alteration	no alteration	no alteration	no alteration	no alteration	no alteration	no alteration	no alteration	no alteration	no alteration	no alteration	no alteration	no alteration	no alteration	no alteration	no alteration
hcc_tcga_gdc	TCGA-DD-AACX-01	TCGA-DD-AACX	0	no alteration	no alteration	no alteration	no alteration	no alteration	no alteration	no alteration	no alteration	no alteration	no alteration	no alteration	no alteration	no alteration	no alteration	no alteration	no alteration	no alteration	no alteration	no alteration	no alteration
hcc_tcga_gdc	TCGA-DD-AACW-01	TCGA-DD-AACW	0	no alteration	no alteration	no alteration	no alteration	no alteration	no alteration	no alteration	no alteration	no alteration	no alteration	no alteration	no alteration	no alteration	no alteration	no alteration	no alteration	no alteration	no alteration	no alteration	no alteration
hcc_tcga_gdc	TCGA-DD-AACV-01	TCGA-DD-AACV	0	no alteration	no alteration	no alteration	no alteration	no alteration	no alteration	no alteration	no alteration	no alteration	no alteration	no alteration	no alteration	no alteration	no alteration	no alteration	no alteration	no alteration	no alteration	no alteration	no alteration
hcc_tcga_gdc	TCGA-DD-AACU-01	TCGA-DD-AACU	0	no alteration	no alteration	no alteration	no alteration	no alteration	no alteration	no alteration	no alteration	no alteration	no alteration	no alteration	no alteration	no alteration	no alteration	no alteration	no alteration	no alteration	no alteration	no alteration	no alteration
hcc_tcga_gdc	TCGA-DD-AACS-01	TCGA-DD-AACS	0	no alteration	no alteration	no alteration	no alteration	no alteration	no alteration	no alteration	no alteration	no alteration	no alteration	no alteration	no alteration	no alteration	no alteration	no alteration	no alteration	no alteration	no alteration	no alteration	no alteration
hcc_tcga_gdc	TCGA-DD-AACQ-01	TCGA-DD-AACQ	0	no alteration	no alteration	no alteration	no alteration	no alteration	no alteration	no alteration	no alteration	no alteration	no alteration	no alteration	no alteration	no alteration	no alteration	no alteration	no alteration	no alteration	no alteration	no alteration	no alteration
hcc_tcga_gdc	TCGA-DD-AACP-01	TCGA-DD-AACP	0	no alteration	no alteration	no alteration	no alteration	no alteration	no alteration	no alteration	no alteration	no alteration	no alteration	no alteration	no alteration	no alteration	no alteration	no alteration	no alteration	no alteration	no alteration	no alteration	no alteration
hcc_tcga_gdc	TCGA-DD-AACO-01	TCGA-DD-AACO	0	no alteration	no alteration	no alteration	no alteration	no alteration	no alteration	no alteration	no alteration	no alteration	no alteration	no alteration	no alteration	no alteration	no alteration	no alteration	no alteration	no alteration	no alteration	no alteration	no alteration
hcc_tcga_gdc	TCGA-DD-AACM-01	TCGA-DD-AACM	0	no alteration	no alteration	no alteration	no alteration	no alteration	no alteration	no alteration	no alteration	no alteration	no alteration	no alteration	no alteration	no alteration	no alteration	no alteration	no alteration	no alteration	no alteration	no alteration	no alteration
hcc_tcga_gdc	TCGA-DD-AACL-01	TCGA-DD-AACL	0	no alteration	no alteration	no alteration	no alteration	no alteration	no alteration	no alteration	no alteration	no alteration	no alteration	no alteration	no alteration	no alteration	no alteration	no alteration	no alteration	no alteration	no alteration	no alteration	no alteration
hcc_tcga_gdc	TCGA-DD-AACK-01	TCGA-DD-AACK	0	no alteration	no alteration	no alteration	no alteration	no alteration	no alteration	no alteration	no alteration	no alteration	no alteration	no alteration	no alteration	no alteration	no alteration	no alteration	no alteration	no alteration	no alteration	no alteration	no alteration
hcc_tcga_gdc	TCGA-DD-AACJ-01	TCGA-DD-AACJ	0	no alteration	no alteration	no alteration	no alteration	no alteration	no alteration	no alteration	no alteration	no alteration	no alteration	no alteration	no alteration	no alteration	no alteration	no alteration	no alteration	no alteration	no alteration	no alteration	no alteration
hcc_tcga_gdc	TCGA-DD-AACH-01	TCGA-DD-AACH	0	no alteration	no alteration	no alteration	no alteration	no alteration	no alteration	no alteration	no alteration	no alteration	no alteration	no alteration	no alteration	no alteration	no alteration	no alteration	no alteration	no alteration	no alteration	no alteration	no alteration
hcc_tcga_gdc	TCGA-DD-AACF-01	TCGA-DD-AACF	0	no alteration	no alteration	no alteration	no alteration	no alteration	no alteration	no alteration	no alteration	no alteration	no alteration	no alteration	no alteration	no alteration	no alteration	no alteration	no alteration	no alteration	no alteration	no alteration	no alteration
hcc_tcga_gdc	TCGA-DD-AACE-01	TCGA-DD-AACE	0	no alteration	no alteration	no alteration	no alteration	no alteration	no alteration	no alteration	no alteration	no alteration	no alteration	no alteration	no alteration	no alteration	no alteration	no alteration	no alteration	no alteration	no alteration	no alteration	no alteration
hcc_tcga_gdc	TCGA-DD-AACD-01	TCGA-DD-AACD	0	no alteration	no alteration	no alteration	no alteration	no alteration	no alteration	no alteration	no alteration	no alteration	no alteration	no alteration	no alteration	no alteration	no alteration	no alteration	no alteration	no alteration	no alteration	no alteration	no alteration
hcc_tcga_gdc	TCGA-DD-AACC-01	TCGA-DD-AACC	0	no alteration	no alteration	no alteration	no alteration	no alteration	no alteration	no alteration	no alteration	no alteration	no alteration	no alteration	no alteration	no alteration	no alteration	no alteration	no alteration	no alteration	no alteration	no alteration	no alteration
hcc_tcga_gdc	TCGA-DD-AACB-01	TCGA-DD-AACB	0	no alteration	no alteration	no alteration	no alteration	no alteration	no alteration	no alteration	no alteration	no alteration	no alteration	no alteration	no alteration	no alteration	no alteration	no alteration	no alteration	no alteration	no alteration	no alteration	no alteration
hcc_tcga_gdc	TCGA-DD-AACA-02	TCGA-DD-AACA	0	no alteration	no alteration	no alteration	no alteration	no alteration	no alteration	no alteration	no alteration	no alteration	no alteration	no alteration	no alteration	no alteration	no alteration	no alteration	no alteration	no alteration	no alteration	no alteration	no alteration
hcc_tcga_gdc	TCGA-DD-AACA-01	TCGA-DD-AACA	0	no alteration	no alteration	no alteration	no alteration	no alteration	no alteration	no alteration	no alteration	no alteration	no alteration	no alteration	no alteration	no alteration	no alteration	no alteration	no alteration	no alteration	no alteration	no alteration	no alteration
hcc_tcga_gdc	TCGA-DD-AAC9-01	TCGA-DD-AAC9	0	no alteration	no alteration	no alteration	no alteration	no alteration	no alteration	no alteration	no alteration	no alteration	no alteration	no alteration	no alteration	no alteration	no alteration	no alteration	no alteration	no alteration	no alteration	no alteration	no alteration
hcc_tcga_gdc	TCGA-DD-AA3A-01	TCGA-DD-AA3A	0	no alteration	no alteration	no alteration	no alteration	no alteration	no alteration	no alteration	no alteration	no alteration	no alteration	no alteration	no alteration	no alteration	no alteration	no alteration	no alteration	no alteration	no alteration	no alteration	no alteration
hcc_tcga_gdc	TCGA-DD-A73G-01	TCGA-DD-A73G	0	no alteration	no alteration	no alteration	no alteration	no alteration	no alteration	no alteration	no alteration	no alteration	no alteration	no alteration	no alteration	no alteration	no alteration	no alteration	no alteration	no alteration	no alteration	no alteration	no alteration
hcc_tcga_gdc	TCGA-DD-A73F-01	TCGA-DD-A73F	0	no alteration	no alteration	no alteration	no alteration	no alteration	no alteration	no alteration	no alteration	no alteration	no alteration	no alteration	no alteration	no alteration	no alteration	no alteration	no alteration	no alteration	no alteration	no alteration	no alteration
hcc_tcga_gdc	TCGA-DD-A73E-01	TCGA-DD-A73E	0	no alteration	no alteration	no alteration	no alteration	no alteration	no alteration	no alteration	no alteration	no alteration	no alteration	no alteration	no alteration	no alteration	no alteration	no alteration	no alteration	no alteration	no alteration	no alteration	no alteration
hcc_tcga_gdc	TCGA-DD-A73D-01	TCGA-DD-A73D	0	no alteration	no alteration	no alteration	no alteration	no alteration	no alteration	no alteration	no alteration	no alteration	no alteration	no alteration	no alteration	no alteration	no alteration	no alteration	no alteration	no alteration	no alteration	no alteration	no alteration
hcc_tcga_gdc	TCGA-DD-A73C-01	TCGA-DD-A73C	0	no alteration	no alteration	no alteration	no alteration	no alteration	no alteration	no alteration	no alteration	no alteration	no alteration	no alteration	no alteration	no alteration	no alteration	no alteration	no alteration	no alteration	no alteration	no alteration	no alteration
hcc_tcga_gdc	TCGA-DD-A73B-01	TCGA-DD-A73B	0	no alteration	no alteration	no alteration	no alteration	no alteration	no alteration	no alteration	no alteration	no alteration	no alteration	no alteration	no alteration	no alteration	no alteration	no alteration	no alteration	no alteration	no alteration	no alteration	no alteration
hcc_tcga_gdc	TCGA-DD-A73A-01	TCGA-DD-A73A	0	no alteration	no alteration	no alteration	no alteration	no alteration	no alteration	no alteration	no alteration	no alteration	no alteration	no alteration	no alteration	no alteration	no alteration	no alteration	no alteration	no alteration	no alteration	no alteration	no alteration
hcc_tcga_gdc	TCGA-DD-A4NV-01	TCGA-DD-A4NV	0	no alteration	no alteration	no alteration	no alteration	no alteration	no alteration	no alteration	no alteration	no alteration	no alteration	no alteration	no alteration	no alteration	no alteration	no alteration	no alteration	no alteration	no alteration	no alteration	no alteration
hcc_tcga_gdc	TCGA-DD-A4NS-01	TCGA-DD-A4NS	0	no alteration	no alteration	no alteration	no alteration	no alteration	no alteration	no alteration	no alteration	no alteration	no alteration	no alteration	no alteration	no alteration	no alteration	no alteration	no alteration	no alteration	no alteration	no alteration	no alteration
hcc_tcga_gdc	TCGA-DD-A4NR-01	TCGA-DD-A4NR	0	no alteration	no alteration	no alteration	no alteration	no alteration	no alteration	no alteration	no alteration	no alteration	no alteration	no alteration	no alteration	no alteration	no alteration	no alteration	no alteration	no alteration	no alteration	no alteration	no alteration
hcc_tcga_gdc	TCGA-DD-A4NP-01	TCGA-DD-A4NP	0	no alteration	no alteration	no alteration	no alteration	no alteration	no alteration	no alteration	no alteration	no alteration	no alteration	no alteration	no alteration	no alteration	no alteration	no alteration	no alteration	no alteration	no alteration	no alteration	no alteration
hcc_tcga_gdc	TCGA-DD-A4NL-01	TCGA-DD-A4NL	0	no alteration	no alteration	no alteration	no alteration	no alteration	no alteration	no alteration	no alteration	no alteration	no alteration	no alteration	no alteration	no alteration	no alteration	no alteration	no alteration	no alteration	no alteration	no alteration	no alteration
hcc_tcga_gdc	TCGA-DD-A4NK-01	TCGA-DD-A4NK	0	no alteration	no alteration	no alteration	no alteration	no alteration	no alteration	no alteration	no alteration	no alteration	no alteration	no alteration	no alteration	no alteration	no alteration	no alteration	no alteration	no alteration	no alteration	no alteration	no alteration
hcc_tcga_gdc	TCGA-DD-A4NI-01	TCGA-DD-A4NI	0	no alteration	no alteration	no alteration	no alteration	no alteration	no alteration	no alteration	no alteration	no alteration	no alteration	no alteration	no alteration	no alteration	no alteration	no alteration	no alteration	no alteration	no alteration	no alteration	no alteration
hcc_tcga_gdc	TCGA-DD-A4NG-01	TCGA-DD-A4NG	0	no alteration	no alteration	no alteration	no alteration	no alteration	not profiled	not profiled	no alteration	no alteration	not profiled	not profiled	no alteration	no alteration	not profiled	not profiled	no alteration	no alteration	not profiled	not profiled	no alteration
hcc_tcga_gdc	TCGA-DD-A4NF-01	TCGA-DD-A4NF	0	no alteration	no alteration	no alteration	no alteration	no alteration	no alteration	no alteration	no alteration	no alteration	no alteration	no alteration	no alteration	no alteration	no alteration	no alteration	no alteration	no alteration	no alteration	no alteration	no alteration
hcc_tcga_gdc	TCGA-DD-A4NE-01	TCGA-DD-A4NE	0	no alteration	no alteration	no alteration	no alteration	no alteration	not profiled	not profiled	no alteration	no alteration	not profiled	not profiled	no alteration	no alteration	not profiled	not profiled	no alteration	no alteration	not profiled	not profiled	no alteration
hcc_tcga_gdc	TCGA-DD-A4ND-01	TCGA-DD-A4ND	0	no alteration	no alteration	no alteration	no alteration	no alteration	no alteration	no alteration	no alteration	no alteration	no alteration	no alteration	no alteration	no alteration	no alteration	no alteration	no alteration	no alteration	no alteration	no alteration	no alteration
hcc_tcga_gdc	TCGA-DD-A4NB-01	TCGA-DD-A4NB	0	no alteration	no alteration	no alteration	no alteration	no alteration	no alteration	no alteration	no alteration	no alteration	no alteration	no alteration	no alteration	no alteration	no alteration	no alteration	no alteration	no alteration	no alteration	no alteration	no alteration
hcc_tcga_gdc	TCGA-DD-A4NA-01	TCGA-DD-A4NA	0	no alteration	no alteration	no alteration	no alteration	no alteration	no alteration	no alteration	no alteration	no alteration	no alteration	no alteration	no alteration	no alteration	no alteration	no alteration	no alteration	no alteration	no alteration	no alteration	no alteration
hcc_tcga_gdc	TCGA-DD-A3A8-01	TCGA-DD-A3A8	0	no alteration	no alteration	no alteration	no alteration	no alteration	no alteration	no alteration	no alteration	no alteration	no alteration	no alteration	no alteration	no alteration	no alteration	no alteration	no alteration	no alteration	no alteration	no alteration	no alteration
hcc_tcga_gdc	TCGA-DD-A3A7-01	TCGA-DD-A3A7	0	no alteration	no alteration	no alteration	no alteration	no alteration	no alteration	no alteration	no alteration	no alteration	no alteration	no alteration	no alteration	no alteration	no alteration	no alteration	no alteration	no alteration	no alteration	no alteration	no alteration
hcc_tcga_gdc	TCGA-DD-A3A6-01	TCGA-DD-A3A6	0	no alteration	no alteration	no alteration	no alteration	no alteration	no alteration	no alteration	no alteration	no alteration	no alteration	no alteration	no alteration	no alteration	no alteration	no alteration	no alteration	no alteration	no alteration	no alteration	no alteration
hcc_tcga_gdc	TCGA-DD-A3A5-01	TCGA-DD-A3A5	0	no alteration	no alteration	no alteration	no alteration	no alteration	no alteration	no alteration	no alteration	no alteration	no alteration	no alteration	no alteration	no alteration	no alteration	no alteration	no alteration	no alteration	no alteration	no alteration	no alteration
hcc_tcga_gdc	TCGA-DD-A3A4-01	TCGA-DD-A3A4	0	no alteration	no alteration	no alteration	no alteration	no alteration	no alteration	no alteration	no alteration	no alteration	no alteration	no alteration	no alteration	no alteration	no alteration	no alteration	no alteration	no alteration	no alteration	no alteration	no alteration
hcc_tcga_gdc	TCGA-DD-A3A3-01	TCGA-DD-A3A3	0	no alteration	no alteration	no alteration	no alteration	no alteration	no alteration	no alteration	no alteration	no alteration	no alteration	no alteration	no alteration	no alteration	no alteration	no alteration	no alteration	no alteration	no alteration	no alteration	no alteration
hcc_tcga_gdc	TCGA-DD-A3A2-01	TCGA-DD-A3A2	0	no alteration	no alteration	no alteration	no alteration	no alteration	no alteration	no alteration	no alteration	no alteration	no alteration	no alteration	no alteration	no alteration	no alteration	no alteration	no alteration	no alteration	no alteration	no alteration	no alteration
hcc_tcga_gdc	TCGA-DD-A3A1-01	TCGA-DD-A3A1	0	no alteration	no alteration	no alteration	no alteration	no alteration	no alteration	no alteration	no alteration	no alteration	no alteration	no alteration	no alteration	no alteration	no alteration	no alteration	no alteration	no alteration	no alteration	no alteration	no alteration
hcc_tcga_gdc	TCGA-DD-A3A0-01	TCGA-DD-A3A0	0	no alteration	no alteration	no alteration	no alteration	no alteration	no alteration	no alteration	no alteration	no alteration	no alteration	no alteration	no alteration	no alteration	no alteration	no alteration	no alteration	no alteration	no alteration	no alteration	no alteration
hcc_tcga_gdc	TCGA-DD-A39Z-01	TCGA-DD-A39Z	0	no alteration	no alteration	no alteration	no alteration	no alteration	no alteration	no alteration	no alteration	no alteration	no alteration	no alteration	no alteration	no alteration	no alteration	no alteration	no alteration	no alteration	no alteration	no alteration	no alteration
hcc_tcga_gdc	TCGA-DD-A39X-01	TCGA-DD-A39X	0	no alteration	no alteration	no alteration	no alteration	no alteration	no alteration	no alteration	no alteration	no alteration	no alteration	no alteration	no alteration	no alteration	no alteration	no alteration	no alteration	no alteration	no alteration	no alteration	no alteration
hcc_tcga_gdc	TCGA-DD-A39W-01	TCGA-DD-A39W	0	no alteration	no alteration	no alteration	no alteration	no alteration	no alteration	no alteration	no alteration	no alteration	no alteration	no alteration	no alteration	no alteration	no alteration	no alteration	no alteration	no alteration	no alteration	no alteration	no alteration
hcc_tcga_gdc	TCGA-DD-A39V-01	TCGA-DD-A39V	0	no alteration	no alteration	no alteration	no alteration	no alteration	no alteration	no alteration	no alteration	no alteration	no alteration	no alteration	no alteration	no alteration	no alteration	no alteration	no alteration	no alteration	no alteration	no alteration	no alteration
hcc_tcga_gdc	TCGA-DD-A1EL-01	TCGA-DD-A1EL	0	no alteration	no alteration	no alteration	no alteration	no alteration	no alteration	no alteration	no alteration	no alteration	no alteration	no alteration	no alteration	no alteration	no alteration	no alteration	no alteration	no alteration	no alteration	no alteration	no alteration
hcc_tcga_gdc	TCGA-DD-A1EK-01	TCGA-DD-A1EK	0	no alteration	no alteration	no alteration	no alteration	no alteration	no alteration	no alteration	no alteration	no alteration	no alteration	no alteration	no alteration	no alteration	no alteration	no alteration	no alteration	no alteration	no alteration	no alteration	no alteration
hcc_tcga_gdc	TCGA-DD-A1EJ-01	TCGA-DD-A1EJ	0	no alteration	no alteration	no alteration	no alteration	no alteration	no alteration	no alteration	no alteration	no alteration	no alteration	no alteration	no alteration	no alteration	no alteration	no alteration	no alteration	no alteration	no alteration	no alteration	no alteration
hcc_tcga_gdc	TCGA-DD-A1EI-01	TCGA-DD-A1EI	0	no alteration	no alteration	no alteration	no alteration	no alteration	no alteration	no alteration	no alteration	no alteration	no alteration	no alteration	no alteration	no alteration	no alteration	no alteration	no alteration	no alteration	no alteration	no alteration	no alteration
hcc_tcga_gdc	TCGA-DD-A1EH-01	TCGA-DD-A1EH	0	no alteration	no alteration	no alteration	no alteration	no alteration	no alteration	no alteration	no alteration	no alteration	no alteration	no alteration	no alteration	no alteration	no alteration	no alteration	no alteration	no alteration	no alteration	no alteration	no alteration
hcc_tcga_gdc	TCGA-DD-A1EF-01	TCGA-DD-A1EF	0	no alteration	no alteration	no alteration	no alteration	no alteration	no alteration	no alteration	no alteration	no alteration	no alteration	no alteration	no alteration	no alteration	no alteration	no alteration	no alteration	no alteration	no alteration	no alteration	no alteration
hcc_tcga_gdc	TCGA-DD-A1EE-01	TCGA-DD-A1EE	0	no alteration	no alteration	no alteration	no alteration	not profiled	no alteration	no alteration	not profiled	not profiled	no alteration	no alteration	not profiled	not profiled	no alteration	no alteration	not profiled	not profiled	no alteration	no alteration	not profiled
hcc_tcga_gdc	TCGA-DD-A1ED-01	TCGA-DD-A1ED	0	no alteration	no alteration	no alteration	no alteration	no alteration	no alteration	no alteration	no alteration	no alteration	no alteration	no alteration	no alteration	no alteration	no alteration	no alteration	no alteration	no alteration	no alteration	no alteration	no alteration
hcc_tcga_gdc	TCGA-DD-A1EC-01	TCGA-DD-A1EC	0	no alteration	no alteration	no alteration	no alteration	no alteration	no alteration	no alteration	no alteration	no alteration	no alteration	no alteration	no alteration	no alteration	no alteration	no alteration	no alteration	no alteration	no alteration	no alteration	no alteration
hcc_tcga_gdc	TCGA-DD-A1EB-01	TCGA-DD-A1EB	0	no alteration	no alteration	no alteration	no alteration	no alteration	no alteration	no alteration	no alteration	no alteration	no alteration	no alteration	no alteration	no alteration	no alteration	no alteration	no alteration	no alteration	no alteration	no alteration	no alteration
hcc_tcga_gdc	TCGA-DD-A1EA-01	TCGA-DD-A1EA	0	no alteration	no alteration	no alteration	no alteration	no alteration	no alteration	no alteration	no alteration	no alteration	no alteration	no alteration	no alteration	no alteration	no alteration	no alteration	no alteration	no alteration	no alteration	no alteration	no alteration
hcc_tcga_gdc	TCGA-DD-A1E9-01	TCGA-DD-A1E9	0	no alteration	no alteration	no alteration	no alteration	no alteration	no alteration	no alteration	no alteration	no alteration	no alteration	no alteration	no alteration	no alteration	no alteration	no alteration	no alteration	no alteration	no alteration	no alteration	no alteration
hcc_tcga_gdc	TCGA-DD-A11D-01	TCGA-DD-A11D	0	no alteration	no alteration	no alteration	no alteration	no alteration	no alteration	no alteration	no alteration	no alteration	no alteration	no alteration	no alteration	no alteration	no alteration	no alteration	no alteration	no alteration	no alteration	no alteration	no alteration
hcc_tcga_gdc	TCGA-DD-A11C-01	TCGA-DD-A11C	0	no alteration	no alteration	no alteration	no alteration	no alteration	no alteration	no alteration	no alteration	no alteration	no alteration	no alteration	no alteration	no alteration	no alteration	no alteration	no alteration	no alteration	no alteration	no alteration	no alteration
hcc_tcga_gdc	TCGA-DD-A11B-01	TCGA-DD-A11B	0	no alteration	no alteration	no alteration	no alteration	no alteration	no alteration	no alteration	no alteration	no alteration	no alteration	no alteration	no alteration	no alteration	no alteration	no alteration	no alteration	no alteration	no alteration	no alteration	no alteration
hcc_tcga_gdc	TCGA-DD-A119-01	TCGA-DD-A119	0	no alteration	no alteration	no alteration	no alteration	no alteration	no alteration	no alteration	no alteration	no alteration	no alteration	no alteration	no alteration	no alteration	no alteration	no alteration	no alteration	no alteration	no alteration	no alteration	no alteration
hcc_tcga_gdc	TCGA-DD-A118-01	TCGA-DD-A118	0	no alteration	no alteration	no alteration	no alteration	no alteration	no alteration	no alteration	no alteration	no alteration	no alteration	no alteration	no alteration	no alteration	no alteration	no alteration	no alteration	no alteration	no alteration	no alteration	no alteration
hcc_tcga_gdc	TCGA-DD-A116-01	TCGA-DD-A116	0	no alteration	no alteration	no alteration	no alteration	no alteration	no alteration	no alteration	no alteration	no alteration	no alteration	no alteration	no alteration	no alteration	no alteration	no alteration	no alteration	no alteration	no alteration	no alteration	no alteration
hcc_tcga_gdc	TCGA-DD-A115-01	TCGA-DD-A115	0	no alteration	no alteration	no alteration	no alteration	no alteration	no alteration	no alteration	no alteration	no alteration	no alteration	no alteration	no alteration	no alteration	no alteration	no alteration	no alteration	no alteration	no alteration	no alteration	no alteration
hcc_tcga_gdc	TCGA-DD-A114-01	TCGA-DD-A114	0	no alteration	no alteration	no alteration	no alteration	no alteration	no alteration	no alteration	no alteration	no alteration	no alteration	no alteration	no alteration	no alteration	no alteration	no alteration	no alteration	no alteration	no alteration	no alteration	no alteration
hcc_tcga_gdc	TCGA-CC-A9FW-01	TCGA-CC-A9FW	0	no alteration	no alteration	no alteration	no alteration	no alteration	no alteration	no alteration	no alteration	no alteration	no alteration	no alteration	no alteration	no alteration	no alteration	no alteration	no alteration	no alteration	no alteration	no alteration	no alteration
hcc_tcga_gdc	TCGA-CC-A9FV-01	TCGA-CC-A9FV	0	no alteration	no alteration	no alteration	no alteration	no alteration	no alteration	no alteration	no alteration	no alteration	no alteration	no alteration	no alteration	no alteration	no alteration	no alteration	no alteration	no alteration	no alteration	no alteration	no alteration
hcc_tcga_gdc	TCGA-CC-A9FS-01	TCGA-CC-A9FS	0	no alteration	no alteration	no alteration	no alteration	no alteration	no alteration	no alteration	no alteration	no alteration	no alteration	no alteration	no alteration	no alteration	no alteration	no alteration	no alteration	no alteration	no alteration	no alteration	no alteration
hcc_tcga_gdc	TCGA-CC-A8HU-01	TCGA-CC-A8HU	0	no alteration	no alteration	no alteration	no alteration	no alteration	no alteration	no alteration	no alteration	no alteration	no alteration	no alteration	no alteration	no alteration	no alteration	no alteration	no alteration	no alteration	no alteration	no alteration	no alteration
hcc_tcga_gdc	TCGA-CC-A8HT-01	TCGA-CC-A8HT	0	no alteration	no alteration	no alteration	no alteration	no alteration	no alteration	no alteration	no alteration	no alteration	no alteration	no alteration	no alteration	no alteration	no alteration	no alteration	no alteration	no alteration	no alteration	no alteration	no alteration
hcc_tcga_gdc	TCGA-CC-A8HS-01	TCGA-CC-A8HS	0	no alteration	no alteration	no alteration	no alteration	no alteration	not profiled	not profiled	no alteration	no alteration	not profiled	not profiled	no alteration	no alteration	not profiled	not profiled	no alteration	no alteration	not profiled	not profiled	no alteration
hcc_tcga_gdc	TCGA-CC-A7IL-01	TCGA-CC-A7IL	0	no alteration	no alteration	no alteration	no alteration	no alteration	no alteration	no alteration	no alteration	no alteration	no alteration	no alteration	no alteration	no alteration	no alteration	no alteration	no alteration	no alteration	no alteration	no alteration	no alteration
hcc_tcga_gdc	TCGA-CC-A7IK-01	TCGA-CC-A7IK	0	no alteration	no alteration	no alteration	no alteration	no alteration	no alteration	no alteration	no alteration	no alteration	no alteration	no alteration	no alteration	no alteration	no alteration	no alteration	no alteration	no alteration	no alteration	no alteration	no alteration
hcc_tcga_gdc	TCGA-CC-A7IJ-01	TCGA-CC-A7IJ	0	no alteration	no alteration	no alteration	no alteration	no alteration	no alteration	no alteration	no alteration	no alteration	no alteration	no alteration	no alteration	no alteration	no alteration	no alteration	no alteration	no alteration	no alteration	no alteration	no alteration
hcc_tcga_gdc	TCGA-CC-A7II-01	TCGA-CC-A7II	0	no alteration	no alteration	no alteration	no alteration	no alteration	no alteration	no alteration	no alteration	no alteration	no alteration	no alteration	no alteration	no alteration	no alteration	no alteration	no alteration	no alteration	no alteration	no alteration	no alteration
hcc_tcga_gdc	TCGA-CC-A7IH-01	TCGA-CC-A7IH	0	no alteration	no alteration	no alteration	no alteration	no alteration	no alteration	no alteration	no alteration	no alteration	no alteration	no alteration	no alteration	no alteration	no alteration	no alteration	no alteration	no alteration	no alteration	no alteration	no alteration
hcc_tcga_gdc	TCGA-CC-A7IG-01	TCGA-CC-A7IG	0	no alteration	no alteration	no alteration	no alteration	no alteration	no alteration	no alteration	no alteration	no alteration	no alteration	no alteration	no alteration	no alteration	no alteration	no alteration	no alteration	no alteration	no alteration	no alteration	no alteration
hcc_tcga_gdc	TCGA-CC-A7IF-01	TCGA-CC-A7IF	0	no alteration	no alteration	no alteration	no alteration	no alteration	no alteration	no alteration	no alteration	no alteration	no alteration	no alteration	no alteration	no alteration	no alteration	no alteration	no alteration	no alteration	no alteration	no alteration	no alteration
hcc_tcga_gdc	TCGA-CC-A7IE-01	TCGA-CC-A7IE	0	no alteration	no alteration	no alteration	no alteration	no alteration	no alteration	no alteration	no alteration	no alteration	no alteration	no alteration	no alteration	no alteration	no alteration	no alteration	no alteration	no alteration	no alteration	no alteration	no alteration
hcc_tcga_gdc	TCGA-CC-A5UE-01	TCGA-CC-A5UE	0	no alteration	no alteration	no alteration	no alteration	no alteration	no alteration	no alteration	no alteration	no alteration	no alteration	no alteration	no alteration	no alteration	no alteration	no alteration	no alteration	no alteration	no alteration	no alteration	no alteration
hcc_tcga_gdc	TCGA-CC-A5UD-01	TCGA-CC-A5UD	0	no alteration	no alteration	no alteration	no alteration	no alteration	no alteration	no alteration	no alteration	no alteration	no alteration	no alteration	no alteration	no alteration	no alteration	no alteration	no alteration	no alteration	no alteration	no alteration	no alteration
hcc_tcga_gdc	TCGA-CC-A5UC-01	TCGA-CC-A5UC	0	no alteration	no alteration	no alteration	no alteration	no alteration	no alteration	no alteration	no alteration	no alteration	no alteration	no alteration	no alteration	no alteration	no alteration	no alteration	no alteration	no alteration	no alteration	no alteration	no alteration
hcc_tcga_gdc	TCGA-CC-A3MC-01	TCGA-CC-A3MC	0	no alteration	no alteration	no alteration	no alteration	no alteration	no alteration	no alteration	no alteration	no alteration	no alteration	no alteration	no alteration	no alteration	no alteration	no alteration	no alteration	no alteration	no alteration	no alteration	no alteration
hcc_tcga_gdc	TCGA-CC-A3MB-01	TCGA-CC-A3MB	0	no alteration	no alteration	no alteration	no alteration	no alteration	no alteration	no alteration	no alteration	no alteration	no alteration	no alteration	no alteration	no alteration	no alteration	no alteration	no alteration	no alteration	no alteration	no alteration	no alteration
hcc_tcga_gdc	TCGA-CC-A3MA-01	TCGA-CC-A3MA	0	no alteration	no alteration	no alteration	no alteration	no alteration	no alteration	no alteration	no alteration	no alteration	no alteration	no alteration	no alteration	no alteration	no alteration	no alteration	no alteration	no alteration	no alteration	no alteration	no alteration
hcc_tcga_gdc	TCGA-CC-A1HT-01	TCGA-CC-A1HT	0	no alteration	no alteration	no alteration	no alteration	no alteration	no alteration	no alteration	no alteration	no alteration	no alteration	no alteration	no alteration	no alteration	no alteration	no alteration	no alteration	no alteration	no alteration	no alteration	no alteration
hcc_tcga_gdc	TCGA-CC-A123-01	TCGA-CC-A123	0	no alteration	no alteration	no alteration	no alteration	no alteration	not profiled	not profiled	no alteration	no alteration	not profiled	not profiled	no alteration	no alteration	not profiled	not profiled	no alteration	no alteration	not profiled	not profiled	no alteration
hcc_tcga_gdc	TCGA-CC-5264-01	TCGA-CC-5264	0	no alteration	no alteration	no alteration	no alteration	no alteration	no alteration	no alteration	no alteration	no alteration	no alteration	no alteration	no alteration	no alteration	no alteration	no alteration	no alteration	no alteration	no alteration	no alteration	no alteration
hcc_tcga_gdc	TCGA-CC-5263-01	TCGA-CC-5263	0	no alteration	no alteration	no alteration	no alteration	no alteration	no alteration	no alteration	no alteration	no alteration	no alteration	no alteration	no alteration	no alteration	no alteration	no alteration	no alteration	no alteration	no alteration	no alteration	no alteration
hcc_tcga_gdc	TCGA-CC-5262-01	TCGA-CC-5262	0	no alteration	no alteration	no alteration	no alteration	no alteration	no alteration	no alteration	no alteration	no alteration	no alteration	no alteration	no alteration	no alteration	no alteration	no alteration	no alteration	no alteration	no alteration	no alteration	no alteration
hcc_tcga_gdc	TCGA-CC-5260-01	TCGA-CC-5260	0	no alteration	no alteration	no alteration	no alteration	no alteration	no alteration	no alteration	no alteration	no alteration	no alteration	no alteration	no alteration	no alteration	no alteration	no alteration	no alteration	no alteration	no alteration	no alteration	no alteration
hcc_tcga_gdc	TCGA-CC-5259-01	TCGA-CC-5259	0	no alteration	no alteration	no alteration	no alteration	no alteration	not profiled	not profiled	no alteration	no alteration	not profiled	not profiled	no alteration	no alteration	not profiled	not profiled	no alteration	no alteration	not profiled	not profiled	no alteration
hcc_tcga_gdc	TCGA-CC-5258-01	TCGA-CC-5258	0	no alteration	no alteration	no alteration	no alteration	no alteration	no alteration	no alteration	no alteration	no alteration	no alteration	no alteration	no alteration	no alteration	no alteration	no alteration	no alteration	no alteration	no alteration	no alteration	no alteration
hcc_tcga_gdc	TCGA-BW-A5NQ-01	TCGA-BW-A5NQ	0	no alteration	no alteration	no alteration	no alteration	no alteration	no alteration	no alteration	no alteration	no alteration	no alteration	no alteration	no alteration	no alteration	no alteration	no alteration	no alteration	no alteration	no alteration	no alteration	no alteration
hcc_tcga_gdc	TCGA-BW-A5NP-01	TCGA-BW-A5NP	0	no alteration	no alteration	no alteration	no alteration	no alteration	no alteration	no alteration	no alteration	no alteration	no alteration	no alteration	no alteration	no alteration	no alteration	no alteration	no alteration	no alteration	no alteration	no alteration	no alteration
hcc_tcga_gdc	TCGA-BW-A5NO-01	TCGA-BW-A5NO	0	no alteration	no alteration	no alteration	no alteration	no alteration	no alteration	no alteration	no alteration	no alteration	no alteration	no alteration	no alteration	no alteration	no alteration	no alteration	no alteration	no alteration	no alteration	no alteration	no alteration
hcc_tcga_gdc	TCGA-BD-A3ER-01	TCGA-BD-A3ER	0	no alteration	no alteration	no alteration	no alteration	no alteration	no alteration	no alteration	no alteration	no alteration	no alteration	no alteration	no alteration	no alteration	no alteration	no alteration	no alteration	no alteration	no alteration	no alteration	no alteration
hcc_tcga_gdc	TCGA-BD-A3EP-01	TCGA-BD-A3EP	0	no alteration	no alteration	no alteration	no alteration	no alteration	no alteration	no alteration	no alteration	no alteration	no alteration	no alteration	no alteration	no alteration	no alteration	no alteration	no alteration	no alteration	no alteration	no alteration	no alteration
hcc_tcga_gdc	TCGA-BD-A2L6-01	TCGA-BD-A2L6	0	no alteration	no alteration	no alteration	no alteration	no alteration	no alteration	no alteration	no alteration	no alteration	no alteration	no alteration	no alteration	no alteration	no alteration	no alteration	no alteration	no alteration	no alteration	no alteration	no alteration
hcc_tcga_gdc	TCGA-BC-A8YO-01	TCGA-BC-A8YO	0	no alteration	no alteration	no alteration	no alteration	no alteration	no alteration	no alteration	no alteration	no alteration	no alteration	no alteration	no alteration	no alteration	no alteration	no alteration	no alteration	no alteration	no alteration	no alteration	no alteration
hcc_tcga_gdc	TCGA-BC-A69I-01	TCGA-BC-A69I	0	no alteration	no alteration	no alteration	no alteration	not profiled	no alteration	no alteration	not profiled	not profiled	no alteration	no alteration	not profiled	not profiled	no alteration	no alteration	not profiled	not profiled	no alteration	no alteration	not profiled
hcc_tcga_gdc	TCGA-BC-A69H-01	TCGA-BC-A69H	0	no alteration	no alteration	no alteration	no alteration	no alteration	no alteration	no alteration	no alteration	no alteration	no alteration	no alteration	no alteration	no alteration	no alteration	no alteration	no alteration	no alteration	no alteration	no alteration	no alteration
hcc_tcga_gdc	TCGA-BC-A5W4-01	TCGA-BC-A5W4	0	no alteration	no alteration	no alteration	no alteration	no alteration	no alteration	no alteration	no alteration	no alteration	no alteration	no alteration	no alteration	no alteration	no alteration	no alteration	no alteration	no alteration	no alteration	no alteration	no alteration
hcc_tcga_gdc	TCGA-BC-A3KF-01	TCGA-BC-A3KF	0	no alteration	no alteration	no alteration	no alteration	no alteration	no alteration	no alteration	no alteration	no alteration	no alteration	no alteration	no alteration	no alteration	no alteration	no alteration	no alteration	no alteration	no alteration	no alteration	no alteration
hcc_tcga_gdc	TCGA-BC-A217-01	TCGA-BC-A217	0	no alteration	no alteration	no alteration	no alteration	no alteration	no alteration	no alteration	no alteration	no alteration	no alteration	no alteration	no alteration	no alteration	no alteration	no alteration	no alteration	no alteration	no alteration	no alteration	no alteration
hcc_tcga_gdc	TCGA-BC-A216-01	TCGA-BC-A216	0	no alteration	no alteration	no alteration	no alteration	no alteration	no alteration	no alteration	no alteration	no alteration	no alteration	no alteration	no alteration	no alteration	no alteration	no alteration	no alteration	no alteration	no alteration	no alteration	no alteration
hcc_tcga_gdc	TCGA-BC-A112-01	TCGA-BC-A112	0	no alteration	no alteration	no alteration	no alteration	no alteration	no alteration	no alteration	no alteration	no alteration	no alteration	no alteration	no alteration	no alteration	no alteration	no alteration	no alteration	no alteration	no alteration	no alteration	no alteration
hcc_tcga_gdc	TCGA-BC-A110-01	TCGA-BC-A110	0	no alteration	no alteration	no alteration	no alteration	not profiled	no alteration	no alteration	not profiled	not profiled	no alteration	no alteration	not profiled	not profiled	no alteration	no alteration	not profiled	not profiled	no alteration	no alteration	not profiled
hcc_tcga_gdc	TCGA-BC-A10Z-01	TCGA-BC-A10Z	0	no alteration	no alteration	no alteration	no alteration	no alteration	no alteration	no alteration	no alteration	no alteration	no alteration	no alteration	no alteration	no alteration	no alteration	no alteration	no alteration	no alteration	no alteration	no alteration	no alteration
hcc_tcga_gdc	TCGA-BC-A10Y-01	TCGA-BC-A10Y	0	no alteration	no alteration	no alteration	no alteration	no alteration	no alteration	no alteration	no alteration	no alteration	no alteration	no alteration	no alteration	no alteration	no alteration	no alteration	no alteration	no alteration	no alteration	no alteration	no alteration
hcc_tcga_gdc	TCGA-BC-A10X-01	TCGA-BC-A10X	0	no alteration	no alteration	no alteration	no alteration	no alteration	no alteration	no alteration	no alteration	no alteration	no alteration	no alteration	no alteration	no alteration	no alteration	no alteration	no alteration	no alteration	no alteration	no alteration	no alteration
hcc_tcga_gdc	TCGA-BC-A10W-01	TCGA-BC-A10W	0	no alteration	no alteration	no alteration	no alteration	no alteration	no alteration	no alteration	no alteration	no alteration	no alteration	no alteration	no alteration	no alteration	no alteration	no alteration	no alteration	no alteration	no alteration	no alteration	no alteration
hcc_tcga_gdc	TCGA-BC-A10U-01	TCGA-BC-A10U	0	no alteration	no alteration	no alteration	no alteration	no alteration	no alteration	no alteration	no alteration	no alteration	no alteration	no alteration	no alteration	no alteration	no alteration	no alteration	no alteration	no alteration	no alteration	no alteration	no alteration
hcc_tcga_gdc	TCGA-BC-A10T-01	TCGA-BC-A10T	0	no alteration	no alteration	no alteration	no alteration	no alteration	no alteration	no alteration	no alteration	no alteration	no alteration	no alteration	no alteration	no alteration	no alteration	no alteration	no alteration	no alteration	no alteration	no alteration	no alteration
hcc_tcga_gdc	TCGA-BC-A10S-01	TCGA-BC-A10S	0	no alteration	no alteration	no alteration	no alteration	not profiled	no alteration	no alteration	not profiled	not profiled	no alteration	no alteration	not profiled	not profiled	no alteration	no alteration	not profiled	not profiled	no alteration	no alteration	not profiled
hcc_tcga_gdc	TCGA-BC-A10R-01	TCGA-BC-A10R	0	no alteration	no alteration	no alteration	no alteration	no alteration	no alteration	no alteration	no alteration	no alteration	no alteration	no alteration	no alteration	no alteration	no alteration	no alteration	no alteration	no alteration	no alteration	no alteration	no alteration
hcc_tcga_gdc	TCGA-BC-A10Q-01	TCGA-BC-A10Q	0	no alteration	no alteration	no alteration	no alteration	no alteration	no alteration	no alteration	no alteration	no alteration	no alteration	no alteration	no alteration	no alteration	no alteration	no alteration	no alteration	no alteration	no alteration	no alteration	no alteration
hcc_tcga_gdc	TCGA-BC-4073-01	TCGA-BC-4073	0	no alteration	no alteration	no alteration	no alteration	no alteration	no alteration	no alteration	no alteration	no alteration	no alteration	no alteration	no alteration	no alteration	no alteration	no alteration	no alteration	no alteration	no alteration	no alteration	no alteration
hcc_tcga_gdc	TCGA-BC-4072-01	TCGA-BC-4072	0	no alteration	no alteration	no alteration	no alteration	not profiled	no alteration	no alteration	not profiled	not profiled	no alteration	no alteration	not profiled	not profiled	no alteration	no alteration	not profiled	not profiled	no alteration	no alteration	not profiled
hcc_tcga_gdc	TCGA-5R-AAAM-01	TCGA-5R-AAAM	0	no alteration	no alteration	no alteration	no alteration	no alteration	no alteration	no alteration	no alteration	no alteration	no alteration	no alteration	no alteration	no alteration	no alteration	no alteration	no alteration	no alteration	no alteration	no alteration	no alteration
hcc_tcga_gdc	TCGA-5R-AA1D-01	TCGA-5R-AA1D	0	no alteration	no alteration	no alteration	no alteration	no alteration	no alteration	no alteration	no alteration	no alteration	no alteration	no alteration	no alteration	no alteration	no alteration	no alteration	no alteration	no alteration	no alteration	no alteration	no alteration
hcc_tcga_gdc	TCGA-5R-AA1C-01	TCGA-5R-AA1C	0	no alteration	no alteration	no alteration	no alteration	no alteration	no alteration	no alteration	no alteration	no alteration	no alteration	no alteration	no alteration	no alteration	no alteration	no alteration	no alteration	no alteration	no alteration	no alteration	no alteration
hcc_tcga_gdc	TCGA-5C-AAPD-01	TCGA-5C-AAPD	0	no alteration	no alteration	no alteration	no alteration	no alteration	no alteration	no alteration	no alteration	no alteration	no alteration	no alteration	no alteration	no alteration	no alteration	no alteration	no alteration	no alteration	no alteration	no alteration	no alteration
hcc_tcga_gdc	TCGA-5C-A9VH-01	TCGA-5C-A9VH	0	no alteration	no alteration	no alteration	no alteration	no alteration	no alteration	no alteration	no alteration	no alteration	no alteration	no alteration	no alteration	no alteration	no alteration	no alteration	no alteration	no alteration	no alteration	no alteration	no alteration
hcc_tcga_gdc	TCGA-4R-AA8I-01	TCGA-4R-AA8I	0	no alteration	no alteration	no alteration	no alteration	no alteration	no alteration	no alteration	no alteration	no alteration	no alteration	no alteration	no alteration	no alteration	no alteration	no alteration	no alteration	no alteration	no alteration	no alteration	no alteration
hcc_tcga_gdc	TCGA-3K-AAZ8-01	TCGA-3K-AAZ8	0	no alteration	no alteration	no alteration	no alteration	no alteration	no alteration	no alteration	no alteration	no alteration	no alteration	no alteration	no alteration	no alteration	no alteration	no alteration	no alteration	no alteration	no alteration	no alteration	no alteration
hcc_tcga_gdc	TCGA-2Y-A9HB-01	TCGA-2Y-A9HB	0	no alteration	no alteration	no alteration	no alteration	no alteration	no alteration	no alteration	no alteration	no alteration	no alteration	no alteration	no alteration	no alteration	no alteration	no alteration	no alteration	no alteration	no alteration	no alteration	no alteration
hcc_tcga_gdc	TCGA-2Y-A9H9-01	TCGA-2Y-A9H9	0	no alteration	no alteration	no alteration	no alteration	no alteration	no alteration	no alteration	no alteration	no alteration	no alteration	no alteration	no alteration	no alteration	no alteration	no alteration	no alteration	no alteration	no alteration	no alteration	no alteration
hcc_tcga_gdc	TCGA-2Y-A9H8-01	TCGA-2Y-A9H8	0	no alteration	no alteration	no alteration	no alteration	no alteration	no alteration	no alteration	no alteration	no alteration	no alteration	no alteration	no alteration	no alteration	no alteration	no alteration	no alteration	no alteration	no alteration	no alteration	no alteration
hcc_tcga_gdc	TCGA-2Y-A9H7-01	TCGA-2Y-A9H7	0	no alteration	no alteration	no alteration	no alteration	no alteration	no alteration	no alteration	no alteration	no alteration	no alteration	no alteration	no alteration	no alteration	no alteration	no alteration	no alteration	no alteration	no alteration	no alteration	no alteration
hcc_tcga_gdc	TCGA-2Y-A9H6-01	TCGA-2Y-A9H6	0	no alteration	no alteration	no alteration	no alteration	no alteration	no alteration	no alteration	no alteration	no alteration	no alteration	no alteration	no alteration	no alteration	no alteration	no alteration	no alteration	no alteration	no alteration	no alteration	no alteration
hcc_tcga_gdc	TCGA-2Y-A9H5-01	TCGA-2Y-A9H5	0	no alteration	no alteration	no alteration	no alteration	no alteration	no alteration	no alteration	no alteration	no alteration	no alteration	no alteration	no alteration	no alteration	no alteration	no alteration	no alteration	no alteration	no alteration	no alteration	no alteration
hcc_tcga_gdc	TCGA-2Y-A9H4-01	TCGA-2Y-A9H4	0	no alteration	no alteration	no alteration	no alteration	no alteration	no alteration	no alteration	no alteration	no alteration	no alteration	no alteration	no alteration	no alteration	no alteration	no alteration	no alteration	no alteration	no alteration	no alteration	no alteration
hcc_tcga_gdc	TCGA-2Y-A9H3-01	TCGA-2Y-A9H3	0	no alteration	no alteration	no alteration	no alteration	no alteration	no alteration	no alteration	no alteration	no alteration	no alteration	no alteration	no alteration	no alteration	no alteration	no alteration	no alteration	no alteration	no alteration	no alteration	no alteration
hcc_tcga_gdc	TCGA-2Y-A9H2-01	TCGA-2Y-A9H2	0	no alteration	no alteration	no alteration	no alteration	no alteration	no alteration	no alteration	no alteration	no alteration	no alteration	no alteration	no alteration	no alteration	no alteration	no alteration	no alteration	no alteration	no alteration	no alteration	no alteration
hcc_tcga_gdc	TCGA-2Y-A9H1-01	TCGA-2Y-A9H1	0	no alteration	no alteration	no alteration	no alteration	no alteration	no alteration	no alteration	no alteration	no alteration	no alteration	no alteration	no alteration	no alteration	no alteration	no alteration	no alteration	no alteration	no alteration	no alteration	no alteration
hcc_tcga_gdc	TCGA-2Y-A9H0-01	TCGA-2Y-A9H0	0	no alteration	no alteration	no alteration	no alteration	no alteration	no alteration	no alteration	no alteration	no alteration	no alteration	no alteration	no alteration	no alteration	no alteration	no alteration	no alteration	no alteration	no alteration	no alteration	no alteration
hcc_tcga_gdc	TCGA-2Y-A9GZ-01	TCGA-2Y-A9GZ	0	no alteration	no alteration	no alteration	no alteration	no alteration	no alteration	no alteration	no alteration	no alteration	no alteration	no alteration	no alteration	no alteration	no alteration	no alteration	no alteration	no alteration	no alteration	no alteration	no alteration
hcc_tcga_gdc	TCGA-2Y-A9GY-01	TCGA-2Y-A9GY	0	no alteration	no alteration	no alteration	no alteration	no alteration	no alteration	no alteration	no alteration	no alteration	no alteration	no alteration	no alteration	no alteration	no alteration	no alteration	no alteration	no alteration	no alteration	no alteration	no alteration
hcc_tcga_gdc	TCGA-2Y-A9GX-01	TCGA-2Y-A9GX	0	no alteration	no alteration	no alteration	no alteration	no alteration	no alteration	no alteration	no alteration	no alteration	no alteration	no alteration	no alteration	no alteration	no alteration	no alteration	no alteration	no alteration	no alteration	no alteration	no alteration
hcc_tcga_gdc	TCGA-2Y-A9GW-01	TCGA-2Y-A9GW	0	no alteration	no alteration	no alteration	no alteration	no alteration	no alteration	no alteration	no alteration	no alteration	no alteration	no alteration	no alteration	no alteration	no alteration	no alteration	no alteration	no alteration	no alteration	no alteration	no alteration
hcc_tcga_gdc	TCGA-2Y-A9GV-01	TCGA-2Y-A9GV	0	no alteration	no alteration	no alteration	no alteration	no alteration	no alteration	no alteration	no alteration	no alteration	no alteration	no alteration	no alteration	no alteration	no alteration	no alteration	no alteration	no alteration	no alteration	no alteration	no alteration
hcc_tcga_gdc	TCGA-2Y-A9GT-01	TCGA-2Y-A9GT	0	no alteration	no alteration	no alteration	no alteration	no alteration	no alteration	no alteration	no alteration	no alteration	no alteration	no alteration	no alteration	no alteration	no alteration	no alteration	no alteration	no alteration	no alteration	no alteration	no alteration
hcc_tcga_gdc	TCGA-2Y-A9GS-01	TCGA-2Y-A9GS	0	no alteration	no alteration	no alteration	no alteration	no alteration	no alteration	no alteration	no alteration	no alteration	no alteration	no alteration	no alteration	no alteration	no alteration	no alteration	no alteration	no alteration	no alteration	no alteration	no alteration
hcc_tcga_gdc	TCGA-2V-A95S-01	TCGA-2V-A95S	0	no alteration	no alteration	no alteration	no alteration	no alteration	no alteration	no alteration	no alteration	no alteration	no alteration	no alteration	no alteration	no alteration	no alteration	no alteration	no alteration	no alteration	no alteration	no alteration	no alteration
lihc_tcga	TCGA-ZS-A9CF-02	TCGA-ZS-A9CF	0	not profiled	not profiled	not profiled	not profiled	not profiled	not profiled	not profiled	not profiled	not profiled	not profiled	not profiled	not profiled	not profiled	not profiled	not profiled	not profiled	not profiled	not profiled	not profiled	not profiled
lihc_tcga	TCGA-DD-AACA-02	TCGA-DD-AACA	0	not profiled	not profiled	not profiled	not profiled	not profiled	not profiled	not profiled	not profiled	not profiled	not profiled	not profiled	not profiled	not profiled	not profiled	not profiled	not profiled	not profiled	not profiled	not profiled	not profiled
lihc_tcga	TCGA-WQ-AB4B-01	TCGA-WQ-AB4B	0	no alteration	no alteration	no alteration	no alteration	no alteration	no alteration	no alteration	no alteration	no alteration	no alteration	no alteration	no alteration	no alteration	no alteration	no alteration	no alteration	no alteration	no alteration	no alteration	no alteration
lihc_tcga	TCGA-DD-AAW3-01	TCGA-DD-AAW3	0	no alteration	no alteration	no alteration	no alteration	no alteration	no alteration	no alteration	no alteration	no alteration	no alteration	no alteration	no alteration	no alteration	no alteration	no alteration	no alteration	no alteration	no alteration	no alteration	no alteration
lihc_tcga	TCGA-DD-AAW2-01	TCGA-DD-AAW2	0	no alteration	no alteration	no alteration	no alteration	no alteration	no alteration	no alteration	no alteration	no alteration	no alteration	no alteration	no alteration	no alteration	no alteration	no alteration	no alteration	no alteration	no alteration	no alteration	no alteration
lihc_tcga	TCGA-DD-AAW1-01	TCGA-DD-AAW1	0	no alteration	no alteration	no alteration	no alteration	no alteration	no alteration	no alteration	no alteration	no alteration	no alteration	no alteration	no alteration	no alteration	no alteration	no alteration	no alteration	no alteration	no alteration	no alteration	no alteration
lihc_tcga	TCGA-DD-AAW0-01	TCGA-DD-AAW0	0	no alteration	no alteration	no alteration	no alteration	no alteration	no alteration	no alteration	no alteration	no alteration	no alteration	no alteration	no alteration	no alteration	no alteration	no alteration	no alteration	no alteration	no alteration	no alteration	no alteration
lihc_tcga	TCGA-DD-AAVZ-01	TCGA-DD-AAVZ	0	no alteration	no alteration	no alteration	no alteration	no alteration	no alteration	no alteration	no alteration	no alteration	no alteration	no alteration	no alteration	no alteration	no alteration	no alteration	no alteration	no alteration	no alteration	no alteration	no alteration
lihc_tcga	TCGA-DD-AAVY-01	TCGA-DD-AAVY	0	no alteration	no alteration	no alteration	no alteration	no alteration	no alteration	no alteration	no alteration	no alteration	no alteration	no alteration	no alteration	no alteration	no alteration	no alteration	no alteration	no alteration	no alteration	no alteration	no alteration
lihc_tcga	TCGA-DD-AAVX-01	TCGA-DD-AAVX	0	no alteration	no alteration	no alteration	no alteration	no alteration	no alteration	no alteration	no alteration	no alteration	no alteration	no alteration	no alteration	no alteration	no alteration	no alteration	no alteration	no alteration	no alteration	no alteration	no alteration
lihc_tcga	TCGA-DD-AAVW-01	TCGA-DD-AAVW	0	no alteration	no alteration	no alteration	no alteration	no alteration	no alteration	no alteration	no alteration	no alteration	no alteration	no alteration	no alteration	no alteration	no alteration	no alteration	no alteration	no alteration	no alteration	no alteration	no alteration
lihc_tcga	TCGA-DD-AAVU-01	TCGA-DD-AAVU	0	no alteration	no alteration	no alteration	no alteration	no alteration	no alteration	no alteration	no alteration	no alteration	no alteration	no alteration	no alteration	no alteration	no alteration	no alteration	no alteration	no alteration	no alteration	no alteration	no alteration
lihc_tcga	TCGA-DD-AAVS-01	TCGA-DD-AAVS	0	no alteration	no alteration	no alteration	no alteration	no alteration	no alteration	no alteration	no alteration	no alteration	no alteration	no alteration	no alteration	no alteration	no alteration	no alteration	no alteration	no alteration	no alteration	no alteration	no alteration
lihc_tcga	TCGA-DD-AAVR-01	TCGA-DD-AAVR	0	no alteration	no alteration	no alteration	no alteration	no alteration	no alteration	no alteration	no alteration	no alteration	no alteration	no alteration	no alteration	no alteration	no alteration	no alteration	no alteration	no alteration	no alteration	no alteration	no alteration
lihc_tcga	TCGA-DD-AAVP-01	TCGA-DD-AAVP	0	no alteration	no alteration	no alteration	no alteration	no alteration	no alteration	no alteration	no alteration	no alteration	no alteration	no alteration	no alteration	no alteration	no alteration	no alteration	no alteration	no alteration	no alteration	no alteration	no alteration
lihc_tcga	TCGA-DD-AAEK-01	TCGA-DD-AAEK	0	no alteration	no alteration	no alteration	no alteration	no alteration	no alteration	no alteration	no alteration	no alteration	no alteration	no alteration	no alteration	no alteration	no alteration	no alteration	no alteration	no alteration	no alteration	no alteration	no alteration
lihc_tcga	TCGA-DD-AAEI-01	TCGA-DD-AAEI	0	no alteration	no alteration	no alteration	no alteration	no alteration	no alteration	no alteration	no alteration	no alteration	no alteration	no alteration	no alteration	no alteration	no alteration	no alteration	no alteration	no alteration	no alteration	no alteration	no alteration
lihc_tcga	TCGA-DD-AAEH-01	TCGA-DD-AAEH	0	no alteration	no alteration	no alteration	no alteration	no alteration	no alteration	no alteration	no alteration	no alteration	no alteration	no alteration	no alteration	no alteration	no alteration	no alteration	no alteration	no alteration	no alteration	no alteration	no alteration
lihc_tcga	TCGA-DD-AAEE-01	TCGA-DD-AAEE	0	no alteration	no alteration	no alteration	no alteration	no alteration	no alteration	no alteration	no alteration	no alteration	no alteration	no alteration	no alteration	no alteration	no alteration	no alteration	no alteration	no alteration	no alteration	no alteration	no alteration
lihc_tcga	TCGA-DD-AAED-01	TCGA-DD-AAED	0	no alteration	no alteration	no alteration	no alteration	no alteration	no alteration	no alteration	no alteration	no alteration	no alteration	no alteration	no alteration	no alteration	no alteration	no alteration	no alteration	no alteration	no alteration	no alteration	no alteration
lihc_tcga	TCGA-DD-AAEB-01	TCGA-DD-AAEB	0	no alteration	no alteration	no alteration	no alteration	no alteration	no alteration	no alteration	no alteration	no alteration	no alteration	no alteration	no alteration	no alteration	no alteration	no alteration	no alteration	no alteration	no alteration	no alteration	no alteration
lihc_tcga	TCGA-DD-AAEA-01	TCGA-DD-AAEA	0	no alteration	no alteration	no alteration	no alteration	no alteration	no alteration	no alteration	no alteration	no alteration	no alteration	no alteration	no alteration	no alteration	no alteration	no alteration	no alteration	no alteration	no alteration	no alteration	no alteration
lihc_tcga	TCGA-DD-AAE9-01	TCGA-DD-AAE9	0	no alteration	no alteration	no alteration	no alteration	no alteration	no alteration	no alteration	no alteration	no alteration	no alteration	no alteration	no alteration	no alteration	no alteration	no alteration	no alteration	no alteration	no alteration	no alteration	no alteration
lihc_tcga	TCGA-DD-AAE8-01	TCGA-DD-AAE8	0	no alteration	no alteration	no alteration	no alteration	no alteration	no alteration	no alteration	no alteration	no alteration	no alteration	no alteration	no alteration	no alteration	no alteration	no alteration	no alteration	no alteration	no alteration	no alteration	no alteration
lihc_tcga	TCGA-DD-AAE7-01	TCGA-DD-AAE7	0	no alteration	no alteration	no alteration	no alteration	no alteration	no alteration	no alteration	no alteration	no alteration	no alteration	no alteration	no alteration	no alteration	no alteration	no alteration	no alteration	no alteration	no alteration	no alteration	no alteration
lihc_tcga	TCGA-DD-AAE4-01	TCGA-DD-AAE4	0	no alteration	no alteration	no alteration	no alteration	no alteration	no alteration	no alteration	no alteration	no alteration	no alteration	no alteration	no alteration	no alteration	no alteration	no alteration	no alteration	no alteration	no alteration	no alteration	no alteration
lihc_tcga	TCGA-DD-AAE3-01	TCGA-DD-AAE3	0	no alteration	no alteration	no alteration	no alteration	no alteration	no alteration	no alteration	no alteration	no alteration	no alteration	no alteration	no alteration	no alteration	no alteration	no alteration	no alteration	no alteration	no alteration	no alteration	no alteration
lihc_tcga	TCGA-DD-AAE2-01	TCGA-DD-AAE2	0	no alteration	no alteration	no alteration	no alteration	no alteration	no alteration	no alteration	no alteration	no alteration	no alteration	no alteration	no alteration	no alteration	no alteration	no alteration	no alteration	no alteration	no alteration	no alteration	no alteration
lihc_tcga	TCGA-DD-AAE1-01	TCGA-DD-AAE1	0	no alteration	no alteration	no alteration	no alteration	no alteration	no alteration	no alteration	no alteration	no alteration	no alteration	no alteration	no alteration	no alteration	no alteration	no alteration	no alteration	no alteration	no alteration	no alteration	no alteration
lihc_tcga	TCGA-DD-AAE0-01	TCGA-DD-AAE0	0	no alteration	no alteration	no alteration	no alteration	no alteration	no alteration	no alteration	no alteration	no alteration	no alteration	no alteration	no alteration	no alteration	no alteration	no alteration	no alteration	no alteration	no alteration	no alteration	no alteration
lihc_tcga	TCGA-DD-AADY-01	TCGA-DD-AADY	0	no alteration	no alteration	no alteration	no alteration	no alteration	no alteration	no alteration	no alteration	no alteration	no alteration	no alteration	no alteration	no alteration	no alteration	no alteration	no alteration	no alteration	no alteration	no alteration	no alteration
lihc_tcga	TCGA-DD-AADU-01	TCGA-DD-AADU	0	no alteration	no alteration	no alteration	no alteration	no alteration	no alteration	no alteration	no alteration	no alteration	no alteration	no alteration	no alteration	no alteration	no alteration	no alteration	no alteration	no alteration	no alteration	no alteration	no alteration
lihc_tcga	TCGA-DD-AADS-01	TCGA-DD-AADS	0	no alteration	no alteration	no alteration	no alteration	no alteration	no alteration	no alteration	no alteration	no alteration	no alteration	no alteration	no alteration	no alteration	no alteration	no alteration	no alteration	no alteration	no alteration	no alteration	no alteration
lihc_tcga	TCGA-DD-AADR-01	TCGA-DD-AADR	0	no alteration	no alteration	no alteration	no alteration	no alteration	no alteration	no alteration	no alteration	no alteration	no alteration	no alteration	no alteration	no alteration	no alteration	no alteration	no alteration	no alteration	no alteration	no alteration	no alteration
lihc_tcga	TCGA-DD-AADQ-01	TCGA-DD-AADQ	0	no alteration	no alteration	no alteration	no alteration	no alteration	no alteration	no alteration	no alteration	no alteration	no alteration	no alteration	no alteration	no alteration	no alteration	no alteration	no alteration	no alteration	no alteration	no alteration	no alteration
lihc_tcga	TCGA-DD-AADO-01	TCGA-DD-AADO	0	no alteration	no alteration	no alteration	no alteration	no alteration	no alteration	no alteration	no alteration	no alteration	no alteration	no alteration	no alteration	no alteration	no alteration	no alteration	no alteration	no alteration	no alteration	no alteration	no alteration
lihc_tcga	TCGA-DD-AADN-01	TCGA-DD-AADN	0	no alteration	no alteration	no alteration	no alteration	no alteration	no alteration	no alteration	no alteration	no alteration	no alteration	no alteration	no alteration	no alteration	no alteration	no alteration	no alteration	no alteration	no alteration	no alteration	no alteration
lihc_tcga	TCGA-DD-AADM-01	TCGA-DD-AADM	0	no alteration	no alteration	no alteration	no alteration	no alteration	no alteration	no alteration	no alteration	no alteration	no alteration	no alteration	no alteration	no alteration	no alteration	no alteration	no alteration	no alteration	no alteration	no alteration	no alteration
lihc_tcga	TCGA-DD-AADL-01	TCGA-DD-AADL	0	no alteration	no alteration	no alteration	no alteration	no alteration	no alteration	no alteration	no alteration	no alteration	no alteration	no alteration	no alteration	no alteration	no alteration	no alteration	no alteration	no alteration	no alteration	no alteration	no alteration
lihc_tcga	TCGA-DD-AADK-01	TCGA-DD-AADK	0	no alteration	no alteration	no alteration	no alteration	no alteration	no alteration	no alteration	no alteration	no alteration	no alteration	no alteration	no alteration	no alteration	no alteration	no alteration	no alteration	no alteration	no alteration	no alteration	no alteration
lihc_tcga	TCGA-DD-AADI-01	TCGA-DD-AADI	0	no alteration	no alteration	no alteration	no alteration	no alteration	no alteration	no alteration	no alteration	no alteration	no alteration	no alteration	no alteration	no alteration	no alteration	no alteration	no alteration	no alteration	no alteration	no alteration	no alteration
lihc_tcga	TCGA-DD-AADG-01	TCGA-DD-AADG	0	no alteration	no alteration	no alteration	no alteration	no alteration	no alteration	no alteration	no alteration	no alteration	no alteration	no alteration	no alteration	no alteration	no alteration	no alteration	no alteration	no alteration	no alteration	no alteration	no alteration
lihc_tcga	TCGA-DD-AADF-01	TCGA-DD-AADF	0	no alteration	no alteration	no alteration	no alteration	no alteration	no alteration	no alteration	no alteration	no alteration	no alteration	no alteration	no alteration	no alteration	no alteration	no alteration	no alteration	no alteration	no alteration	no alteration	no alteration
lihc_tcga	TCGA-DD-AADE-01	TCGA-DD-AADE	0	no alteration	no alteration	no alteration	no alteration	no alteration	no alteration	no alteration	no alteration	no alteration	no alteration	no alteration	no alteration	no alteration	no alteration	no alteration	no alteration	no alteration	no alteration	no alteration	no alteration
lihc_tcga	TCGA-DD-AADD-01	TCGA-DD-AADD	0	no alteration	no alteration	no alteration	no alteration	no alteration	no alteration	no alteration	no alteration	no alteration	no alteration	no alteration	no alteration	no alteration	no alteration	no alteration	no alteration	no alteration	no alteration	no alteration	no alteration
lihc_tcga	TCGA-DD-AADC-01	TCGA-DD-AADC	0	no alteration	no alteration	no alteration	no alteration	no alteration	no alteration	no alteration	no alteration	no alteration	no alteration	no alteration	no alteration	no alteration	no alteration	no alteration	no alteration	no alteration	no alteration	no alteration	no alteration
lihc_tcga	TCGA-DD-AADB-01	TCGA-DD-AADB	0	no alteration	no alteration	no alteration	no alteration	no alteration	no alteration	no alteration	no alteration	no alteration	no alteration	no alteration	no alteration	no alteration	no alteration	no alteration	no alteration	no alteration	no alteration	no alteration	no alteration
lihc_tcga	TCGA-DD-AAD8-01	TCGA-DD-AAD8	0	no alteration	no alteration	no alteration	no alteration	no alteration	no alteration	no alteration	no alteration	no alteration	no alteration	no alteration	no alteration	no alteration	no alteration	no alteration	no alteration	no alteration	no alteration	no alteration	no alteration
lihc_tcga	TCGA-DD-AAD6-01	TCGA-DD-AAD6	0	no alteration	no alteration	no alteration	no alteration	no alteration	no alteration	no alteration	no alteration	no alteration	no alteration	no alteration	no alteration	no alteration	no alteration	no alteration	no alteration	no alteration	no alteration	no alteration	no alteration
lihc_tcga	TCGA-DD-AAD5-01	TCGA-DD-AAD5	0	no alteration	no alteration	no alteration	no alteration	no alteration	no alteration	no alteration	no alteration	no alteration	no alteration	no alteration	no alteration	no alteration	no alteration	no alteration	no alteration	no alteration	no alteration	no alteration	no alteration
lihc_tcga	TCGA-DD-AAD3-01	TCGA-DD-AAD3	0	no alteration	no alteration	no alteration	no alteration	no alteration	no alteration	no alteration	no alteration	no alteration	no alteration	no alteration	no alteration	no alteration	no alteration	no alteration	no alteration	no alteration	no alteration	no alteration	no alteration
lihc_tcga	TCGA-DD-AAD2-01	TCGA-DD-AAD2	0	no alteration	no alteration	no alteration	no alteration	no alteration	no alteration	no alteration	no alteration	no alteration	no alteration	no alteration	no alteration	no alteration	no alteration	no alteration	no alteration	no alteration	no alteration	no alteration	no alteration
lihc_tcga	TCGA-DD-AAD1-01	TCGA-DD-AAD1	0	no alteration	no alteration	no alteration	no alteration	no alteration	no alteration	no alteration	no alteration	no alteration	no alteration	no alteration	no alteration	no alteration	no alteration	no alteration	no alteration	no alteration	no alteration	no alteration	no alteration
lihc_tcga	TCGA-DD-AAD0-01	TCGA-DD-AAD0	0	no alteration	no alteration	no alteration	no alteration	no alteration	no alteration	no alteration	no alteration	no alteration	no alteration	no alteration	no alteration	no alteration	no alteration	no alteration	no alteration	no alteration	no alteration	no alteration	no alteration
lihc_tcga	TCGA-DD-AACZ-01	TCGA-DD-AACZ	0	no alteration	no alteration	no alteration	no alteration	no alteration	no alteration	no alteration	no alteration	no alteration	no alteration	no alteration	no alteration	no alteration	no alteration	no alteration	no alteration	no alteration	no alteration	no alteration	no alteration
lihc_tcga	TCGA-DD-AACY-01	TCGA-DD-AACY	0	no alteration	no alteration	no alteration	no alteration	no alteration	no alteration	no alteration	no alteration	no alteration	no alteration	no alteration	no alteration	no alteration	no alteration	no alteration	no alteration	no alteration	no alteration	no alteration	no alteration
lihc_tcga	TCGA-DD-AACX-01	TCGA-DD-AACX	0	no alteration	no alteration	no alteration	no alteration	no alteration	no alteration	no alteration	no alteration	no alteration	no alteration	no alteration	no alteration	no alteration	no alteration	no alteration	no alteration	no alteration	no alteration	no alteration	no alteration
lihc_tcga	TCGA-DD-AACW-01	TCGA-DD-AACW	0	no alteration	no alteration	no alteration	no alteration	no alteration	no alteration	no alteration	no alteration	no alteration	no alteration	no alteration	no alteration	no alteration	no alteration	no alteration	no alteration	no alteration	no alteration	no alteration	no alteration
lihc_tcga	TCGA-DD-AACV-01	TCGA-DD-AACV	0	no alteration	no alteration	no alteration	no alteration	no alteration	no alteration	no alteration	no alteration	no alteration	no alteration	no alteration	no alteration	no alteration	no alteration	no alteration	no alteration	no alteration	no alteration	no alteration	no alteration
lihc_tcga	TCGA-DD-AACU-01	TCGA-DD-AACU	0	no alteration	no alteration	no alteration	no alteration	no alteration	no alteration	no alteration	no alteration	no alteration	no alteration	no alteration	no alteration	no alteration	no alteration	no alteration	no alteration	no alteration	no alteration	no alteration	no alteration
lihc_tcga	TCGA-DD-AACS-01	TCGA-DD-AACS	0	no alteration	no alteration	no alteration	no alteration	no alteration	no alteration	no alteration	no alteration	no alteration	no alteration	no alteration	no alteration	no alteration	no alteration	no alteration	no alteration	no alteration	no alteration	no alteration	no alteration
lihc_tcga	TCGA-DD-AACQ-01	TCGA-DD-AACQ	0	no alteration	no alteration	no alteration	no alteration	no alteration	no alteration	no alteration	no alteration	no alteration	no alteration	no alteration	no alteration	no alteration	no alteration	no alteration	no alteration	no alteration	no alteration	no alteration	no alteration
lihc_tcga	TCGA-DD-AACP-01	TCGA-DD-AACP	0	no alteration	no alteration	no alteration	no alteration	no alteration	no alteration	no alteration	no alteration	no alteration	no alteration	no alteration	no alteration	no alteration	no alteration	no alteration	no alteration	no alteration	no alteration	no alteration	no alteration
lihc_tcga	TCGA-DD-AACO-01	TCGA-DD-AACO	0	no alteration	no alteration	no alteration	no alteration	no alteration	no alteration	no alteration	no alteration	no alteration	no alteration	no alteration	no alteration	no alteration	no alteration	no alteration	no alteration	no alteration	no alteration	no alteration	no alteration
lihc_tcga	TCGA-DD-AACM-01	TCGA-DD-AACM	0	no alteration	no alteration	no alteration	no alteration	no alteration	no alteration	no alteration	no alteration	no alteration	no alteration	no alteration	no alteration	no alteration	no alteration	no alteration	no alteration	no alteration	no alteration	no alteration	no alteration
lihc_tcga	TCGA-DD-AACL-01	TCGA-DD-AACL	0	no alteration	no alteration	no alteration	no alteration	no alteration	no alteration	no alteration	no alteration	no alteration	no alteration	no alteration	no alteration	no alteration	no alteration	no alteration	no alteration	no alteration	no alteration	no alteration	no alteration
lihc_tcga	TCGA-DD-AACK-01	TCGA-DD-AACK	0	no alteration	no alteration	no alteration	no alteration	no alteration	no alteration	no alteration	no alteration	no alteration	no alteration	no alteration	no alteration	no alteration	no alteration	no alteration	no alteration	no alteration	no alteration	no alteration	no alteration
lihc_tcga	TCGA-DD-AACI-01	TCGA-DD-AACI	0	no alteration	no alteration	no alteration	no alteration	no alteration	no alteration	no alteration	no alteration	no alteration	no alteration	no alteration	no alteration	no alteration	no alteration	no alteration	no alteration	no alteration	no alteration	no alteration	no alteration
lihc_tcga	TCGA-DD-AACH-01	TCGA-DD-AACH	0	no alteration	no alteration	no alteration	no alteration	no alteration	no alteration	no alteration	no alteration	no alteration	no alteration	no alteration	no alteration	no alteration	no alteration	no alteration	no alteration	no alteration	no alteration	no alteration	no alteration
lihc_tcga	TCGA-DD-AACF-01	TCGA-DD-AACF	0	no alteration	no alteration	no alteration	no alteration	no alteration	no alteration	no alteration	no alteration	no alteration	no alteration	no alteration	no alteration	no alteration	no alteration	no alteration	no alteration	no alteration	no alteration	no alteration	no alteration
lihc_tcga	TCGA-DD-AACE-01	TCGA-DD-AACE	0	no alteration	no alteration	no alteration	no alteration	no alteration	no alteration	no alteration	no alteration	no alteration	no alteration	no alteration	no alteration	no alteration	no alteration	no alteration	no alteration	no alteration	no alteration	no alteration	no alteration
lihc_tcga	TCGA-DD-AACD-01	TCGA-DD-AACD	0	no alteration	no alteration	no alteration	no alteration	no alteration	no alteration	no alteration	no alteration	no alteration	no alteration	no alteration	no alteration	no alteration	no alteration	no alteration	no alteration	no alteration	no alteration	no alteration	no alteration
lihc_tcga	TCGA-DD-AACC-01	TCGA-DD-AACC	0	no alteration	no alteration	no alteration	no alteration	no alteration	no alteration	no alteration	no alteration	no alteration	no alteration	no alteration	no alteration	no alteration	no alteration	no alteration	no alteration	no alteration	no alteration	no alteration	no alteration
lihc_tcga	TCGA-DD-AACB-01	TCGA-DD-AACB	0	no alteration	no alteration	no alteration	no alteration	no alteration	no alteration	no alteration	no alteration	no alteration	no alteration	no alteration	no alteration	no alteration	no alteration	no alteration	no alteration	no alteration	no alteration	no alteration	no alteration
lihc_tcga	TCGA-DD-AACA-01	TCGA-DD-AACA	0	no alteration	no alteration	no alteration	no alteration	no alteration	no alteration	no alteration	no alteration	no alteration	no alteration	no alteration	no alteration	no alteration	no alteration	no alteration	no alteration	no alteration	no alteration	no alteration	no alteration
lihc_tcga	TCGA-DD-AAC9-01	TCGA-DD-AAC9	0	no alteration	no alteration	no alteration	no alteration	no alteration	no alteration	no alteration	no alteration	no alteration	no alteration	no alteration	no alteration	no alteration	no alteration	no alteration	no alteration	no alteration	no alteration	no alteration	no alteration
lihc_tcga	TCGA-DD-AAC8-01	TCGA-DD-AAC8	0	no alteration	no alteration	no alteration	no alteration	no alteration	no alteration	no alteration	no alteration	no alteration	no alteration	no alteration	no alteration	no alteration	no alteration	no alteration	no alteration	no alteration	no alteration	no alteration	no alteration
lihc_tcga	TCGA-5R-AAAM-01	TCGA-5R-AAAM	0	no alteration	no alteration	no alteration	no alteration	no alteration	no alteration	no alteration	no alteration	no alteration	no alteration	no alteration	no alteration	no alteration	no alteration	no alteration	no alteration	no alteration	no alteration	no alteration	no alteration
lihc_tcga	TCGA-5R-AA1C-01	TCGA-5R-AA1C	0	no alteration	no alteration	no alteration	no alteration	no alteration	no alteration	no alteration	no alteration	no alteration	no alteration	no alteration	no alteration	no alteration	no alteration	no alteration	no alteration	no alteration	no alteration	no alteration	no alteration
lihc_tcga	TCGA-XR-A8TD-01	TCGA-XR-A8TD	0	no alteration	no alteration	no alteration	no alteration	no alteration	no alteration	no alteration	no alteration	no alteration	no alteration	no alteration	no alteration	no alteration	no alteration	no alteration	no alteration	no alteration	no alteration	no alteration	no alteration
lihc_tcga	TCGA-WX-AA47-01	TCGA-WX-AA47	0	no alteration	no alteration	no alteration	no alteration	no alteration	no alteration	no alteration	no alteration	no alteration	no alteration	no alteration	no alteration	no alteration	no alteration	no alteration	no alteration	no alteration	no alteration	no alteration	no alteration
lihc_tcga	TCGA-WX-AA46-01	TCGA-WX-AA46	0	no alteration	no alteration	no alteration	no alteration	no alteration	no alteration	no alteration	no alteration	no alteration	no alteration	no alteration	no alteration	no alteration	no alteration	no alteration	no alteration	no alteration	no alteration	no alteration	no alteration
lihc_tcga	TCGA-WX-AA44-01	TCGA-WX-AA44	0	no alteration	no alteration	no alteration	no alteration	no alteration	no alteration	no alteration	no alteration	no alteration	no alteration	no alteration	no alteration	no alteration	no alteration	no alteration	no alteration	no alteration	no alteration	no alteration	no alteration
lihc_tcga	TCGA-WJ-A86L-01	TCGA-WJ-A86L	0	no alteration	no alteration	no alteration	no alteration	no alteration	no alteration	no alteration	no alteration	no alteration	no alteration	no alteration	no alteration	no alteration	no alteration	no alteration	no alteration	no alteration	no alteration	no alteration	no alteration
lihc_tcga	TCGA-DD-AADW-01	TCGA-DD-AADW	0	no alteration	no alteration	no alteration	no alteration	no alteration	no alteration	no alteration	no alteration	no alteration	no alteration	no alteration	no alteration	no alteration	no alteration	no alteration	no alteration	no alteration	no alteration	no alteration	no alteration
lihc_tcga	TCGA-DD-AADV-01	TCGA-DD-AADV	0	no alteration	no alteration	no alteration	no alteration	no alteration	no alteration	no alteration	no alteration	no alteration	no alteration	no alteration	no alteration	no alteration	no alteration	no alteration	no alteration	no alteration	no alteration	no alteration	no alteration
lihc_tcga	TCGA-DD-AADP-01	TCGA-DD-AADP	0	no alteration	no alteration	no alteration	no alteration	no alteration	no alteration	no alteration	no alteration	no alteration	no alteration	no alteration	no alteration	no alteration	no alteration	no alteration	no alteration	no alteration	no alteration	no alteration	no alteration
lihc_tcga	TCGA-5C-AAPD-01	TCGA-5C-AAPD	0	no alteration	no alteration	no alteration	no alteration	no alteration	no alteration	no alteration	no alteration	no alteration	no alteration	no alteration	no alteration	no alteration	no alteration	no alteration	no alteration	no alteration	no alteration	no alteration	no alteration
lihc_tcga	TCGA-3K-AAZ8-01	TCGA-3K-AAZ8	0	no alteration	no alteration	no alteration	no alteration	no alteration	no alteration	no alteration	no alteration	no alteration	no alteration	no alteration	no alteration	no alteration	no alteration	no alteration	no alteration	no alteration	no alteration	no alteration	no alteration
lihc_tcga	TCGA-2Y-A9HB-01	TCGA-2Y-A9HB	0	no alteration	no alteration	no alteration	no alteration	no alteration	no alteration	no alteration	no alteration	no alteration	no alteration	no alteration	no alteration	no alteration	no alteration	no alteration	no alteration	no alteration	no alteration	no alteration	no alteration
lihc_tcga	TCGA-2Y-A9HA-01	TCGA-2Y-A9HA	0	no alteration	no alteration	no alteration	no alteration	no alteration	no alteration	no alteration	no alteration	no alteration	no alteration	no alteration	no alteration	no alteration	no alteration	no alteration	no alteration	no alteration	no alteration	no alteration	no alteration
lihc_tcga	TCGA-2Y-A9H9-01	TCGA-2Y-A9H9	0	no alteration	no alteration	no alteration	no alteration	no alteration	no alteration	no alteration	no alteration	no alteration	no alteration	no alteration	no alteration	no alteration	no alteration	no alteration	no alteration	no alteration	no alteration	no alteration	no alteration
lihc_tcga	TCGA-2Y-A9H8-01	TCGA-2Y-A9H8	0	no alteration	no alteration	no alteration	no alteration	no alteration	no alteration	no alteration	no alteration	no alteration	no alteration	no alteration	no alteration	no alteration	no alteration	no alteration	no alteration	no alteration	no alteration	no alteration	no alteration
lihc_tcga	TCGA-2Y-A9H7-01	TCGA-2Y-A9H7	0	no alteration	no alteration	no alteration	no alteration	no alteration	no alteration	no alteration	no alteration	no alteration	no alteration	no alteration	no alteration	no alteration	no alteration	no alteration	no alteration	no alteration	no alteration	no alteration	no alteration
lihc_tcga	TCGA-2Y-A9H6-01	TCGA-2Y-A9H6	0	no alteration	no alteration	no alteration	no alteration	no alteration	no alteration	no alteration	no alteration	no alteration	no alteration	no alteration	no alteration	no alteration	no alteration	no alteration	no alteration	no alteration	no alteration	no alteration	no alteration
lihc_tcga	TCGA-2Y-A9GZ-01	TCGA-2Y-A9GZ	0	no alteration	no alteration	no alteration	no alteration	no alteration	no alteration	no alteration	no alteration	no alteration	no alteration	no alteration	no alteration	no alteration	no alteration	no alteration	no alteration	no alteration	no alteration	no alteration	no alteration
lihc_tcga	TCGA-ZS-A9CF-01	TCGA-ZS-A9CF	0	no alteration	no alteration	no alteration	no alteration	no alteration	no alteration	no alteration	no alteration	no alteration	no alteration	no alteration	no alteration	no alteration	no alteration	no alteration	no alteration	no alteration	no alteration	no alteration	no alteration
lihc_tcga	TCGA-ZP-A9D2-01	TCGA-ZP-A9D2	0	no alteration	no alteration	no alteration	no alteration	no alteration	no alteration	no alteration	no alteration	no alteration	no alteration	no alteration	no alteration	no alteration	no alteration	no alteration	no alteration	no alteration	no alteration	no alteration	no alteration
lihc_tcga	TCGA-ZP-A9CZ-01	TCGA-ZP-A9CZ	0	no alteration	no alteration	no alteration	no alteration	no alteration	no alteration	no alteration	no alteration	no alteration	no alteration	no alteration	no alteration	no alteration	no alteration	no alteration	no alteration	no alteration	no alteration	no alteration	no alteration
lihc_tcga	TCGA-ZP-A9CV-01	TCGA-ZP-A9CV	0	no alteration	no alteration	no alteration	no alteration	no alteration	no alteration	no alteration	no alteration	no alteration	no alteration	no alteration	no alteration	no alteration	no alteration	no alteration	no alteration	no alteration	no alteration	no alteration	no alteration
lihc_tcga	TCGA-UB-AA0V-01	TCGA-UB-AA0V	0	no alteration	no alteration	no alteration	no alteration	no alteration	no alteration	no alteration	no alteration	no alteration	no alteration	no alteration	no alteration	no alteration	no alteration	no alteration	no alteration	no alteration	no alteration	no alteration	no alteration
lihc_tcga	TCGA-RC-A7SH-01	TCGA-RC-A7SH	0	no alteration	no alteration	no alteration	no alteration	no alteration	no alteration	no alteration	no alteration	no alteration	no alteration	no alteration	no alteration	no alteration	no alteration	no alteration	no alteration	no alteration	no alteration	no alteration	no alteration
lihc_tcga	TCGA-LG-A9QD-01	TCGA-LG-A9QD	0	no alteration	no alteration	no alteration	no alteration	no alteration	no alteration	no alteration	no alteration	no alteration	no alteration	no alteration	no alteration	no alteration	no alteration	no alteration	no alteration	no alteration	no alteration	no alteration	no alteration
lihc_tcga	TCGA-K7-AAU7-01	TCGA-K7-AAU7	0	no alteration	no alteration	no alteration	no alteration	no alteration	no alteration	no alteration	no alteration	no alteration	no alteration	no alteration	no alteration	no alteration	no alteration	no alteration	no alteration	no alteration	no alteration	no alteration	no alteration
lihc_tcga	TCGA-GJ-A3OU-01	TCGA-GJ-A3OU	0	no alteration	no alteration	no alteration	no alteration	no alteration	no alteration	no alteration	no alteration	no alteration	no alteration	no alteration	no alteration	no alteration	no alteration	no alteration	no alteration	no alteration	no alteration	no alteration	no alteration
lihc_tcga	TCGA-G3-AAV7-01	TCGA-G3-AAV7	0	no alteration	no alteration	no alteration	no alteration	no alteration	no alteration	no alteration	no alteration	no alteration	no alteration	no alteration	no alteration	no alteration	no alteration	no alteration	no alteration	no alteration	no alteration	no alteration	no alteration
lihc_tcga	TCGA-G3-AAV4-01	TCGA-G3-AAV4	0	no alteration	no alteration	no alteration	no alteration	no alteration	no alteration	no alteration	no alteration	no alteration	no alteration	no alteration	no alteration	no alteration	no alteration	no alteration	no alteration	no alteration	no alteration	no alteration	no alteration
lihc_tcga	TCGA-G3-AAV1-01	TCGA-G3-AAV1	0	no alteration	no alteration	no alteration	no alteration	no alteration	no alteration	no alteration	no alteration	no alteration	no alteration	no alteration	no alteration	no alteration	no alteration	no alteration	no alteration	no alteration	no alteration	no alteration	no alteration
lihc_tcga	TCGA-G3-AAUZ-01	TCGA-G3-AAUZ	0	no alteration	no alteration	no alteration	no alteration	no alteration	no alteration	no alteration	no alteration	no alteration	no alteration	no alteration	no alteration	no alteration	no alteration	no alteration	no alteration	no alteration	no alteration	no alteration	no alteration
lihc_tcga	TCGA-ED-A97K-01	TCGA-ED-A97K	0	no alteration	no alteration	no alteration	no alteration	no alteration	no alteration	no alteration	no alteration	no alteration	no alteration	no alteration	no alteration	no alteration	no alteration	no alteration	no alteration	no alteration	no alteration	no alteration	no alteration
lihc_tcga	TCGA-CC-A7IE-01	TCGA-CC-A7IE	0	no alteration	no alteration	no alteration	no alteration	no alteration	no alteration	no alteration	no alteration	no alteration	no alteration	no alteration	no alteration	no alteration	no alteration	no alteration	no alteration	no alteration	no alteration	no alteration	no alteration
lihc_tcga	TCGA-5R-AA1D-01	TCGA-5R-AA1D	0	no alteration	no alteration	no alteration	no alteration	no alteration	no alteration	no alteration	no alteration	no alteration	no alteration	no alteration	no alteration	no alteration	no alteration	no alteration	no alteration	no alteration	no alteration	no alteration	no alteration
lihc_tcga	TCGA-4R-AA8I-01	TCGA-4R-AA8I	0	no alteration	no alteration	no alteration	no alteration	no alteration	no alteration	no alteration	no alteration	no alteration	no alteration	no alteration	no alteration	no alteration	no alteration	no alteration	no alteration	no alteration	no alteration	no alteration	no alteration
lihc_tcga	TCGA-2Y-A9H5-01	TCGA-2Y-A9H5	0	no alteration	no alteration	no alteration	no alteration	no alteration	no alteration	no alteration	no alteration	no alteration	no alteration	no alteration	no alteration	no alteration	no alteration	no alteration	no alteration	no alteration	no alteration	no alteration	no alteration
lihc_tcga	TCGA-2Y-A9H4-01	TCGA-2Y-A9H4	0	no alteration	no alteration	no alteration	no alteration	no alteration	no alteration	no alteration	no alteration	no alteration	no alteration	no alteration	no alteration	no alteration	no alteration	no alteration	no alteration	no alteration	no alteration	no alteration	no alteration
lihc_tcga	TCGA-2Y-A9H3-01	TCGA-2Y-A9H3	0	no alteration	no alteration	no alteration	no alteration	no alteration	no alteration	no alteration	no alteration	no alteration	no alteration	no alteration	no alteration	no alteration	no alteration	no alteration	no alteration	no alteration	no alteration	no alteration	no alteration
lihc_tcga	TCGA-2Y-A9H2-01	TCGA-2Y-A9H2	0	no alteration	no alteration	no alteration	no alteration	no alteration	no alteration	no alteration	no alteration	no alteration	no alteration	no alteration	no alteration	no alteration	no alteration	no alteration	no alteration	no alteration	no alteration	no alteration	no alteration
lihc_tcga	TCGA-2Y-A9H1-01	TCGA-2Y-A9H1	0	no alteration	no alteration	no alteration	no alteration	no alteration	no alteration	no alteration	no alteration	no alteration	no alteration	no alteration	no alteration	no alteration	no alteration	no alteration	no alteration	no alteration	no alteration	no alteration	no alteration
lihc_tcga	TCGA-2Y-A9H0-01	TCGA-2Y-A9H0	0	no alteration	no alteration	no alteration	no alteration	no alteration	no alteration	no alteration	no alteration	no alteration	no alteration	no alteration	no alteration	no alteration	no alteration	no alteration	no alteration	no alteration	no alteration	no alteration	no alteration
lihc_tcga	TCGA-2Y-A9GY-01	TCGA-2Y-A9GY	0	no alteration	no alteration	no alteration	no alteration	no alteration	no alteration	no alteration	no alteration	no alteration	no alteration	no alteration	no alteration	no alteration	no alteration	no alteration	no alteration	no alteration	no alteration	no alteration	no alteration
lihc_tcga	TCGA-2Y-A9GX-01	TCGA-2Y-A9GX	0	no alteration	no alteration	no alteration	no alteration	no alteration	no alteration	no alteration	no alteration	no alteration	no alteration	no alteration	no alteration	no alteration	no alteration	no alteration	no alteration	no alteration	no alteration	no alteration	no alteration
lihc_tcga	TCGA-2Y-A9GW-01	TCGA-2Y-A9GW	0	no alteration	no alteration	no alteration	no alteration	no alteration	no alteration	no alteration	no alteration	no alteration	no alteration	no alteration	no alteration	no alteration	no alteration	no alteration	no alteration	no alteration	no alteration	no alteration	no alteration
lihc_tcga	TCGA-2Y-A9GV-01	TCGA-2Y-A9GV	0	no alteration	no alteration	no alteration	no alteration	no alteration	no alteration	no alteration	no alteration	no alteration	no alteration	no alteration	no alteration	no alteration	no alteration	no alteration	no alteration	no alteration	no alteration	no alteration	no alteration
lihc_tcga	TCGA-2Y-A9GU-01	TCGA-2Y-A9GU	0	no alteration	no alteration	no alteration	no alteration	no alteration	no alteration	no alteration	no alteration	no alteration	no alteration	no alteration	no alteration	no alteration	no alteration	no alteration	no alteration	no alteration	no alteration	no alteration	no alteration
lihc_tcga	TCGA-2Y-A9GT-01	TCGA-2Y-A9GT	0	no alteration	no alteration	no alteration	no alteration	no alteration	no alteration	no alteration	no alteration	no alteration	no alteration	no alteration	no alteration	no alteration	no alteration	no alteration	no alteration	no alteration	no alteration	no alteration	no alteration
lihc_tcga	TCGA-2Y-A9GS-01	TCGA-2Y-A9GS	0	no alteration	no alteration	no alteration	no alteration	no alteration	no alteration	no alteration	no alteration	no alteration	no alteration	no alteration	no alteration	no alteration	no alteration	no alteration	no alteration	no alteration	no alteration	no alteration	no alteration
lihc_tcga	TCGA-ZS-A9CG-01	TCGA-ZS-A9CG	0	no alteration	no alteration	no alteration	no alteration	no alteration	no alteration	no alteration	no alteration	no alteration	no alteration	no alteration	no alteration	no alteration	no alteration	no alteration	no alteration	no alteration	no alteration	no alteration	no alteration
lihc_tcga	TCGA-ZS-A9CE-01	TCGA-ZS-A9CE	0	no alteration	no alteration	no alteration	no alteration	no alteration	no alteration	no alteration	no alteration	no alteration	no alteration	no alteration	no alteration	no alteration	no alteration	no alteration	no alteration	no alteration	no alteration	no alteration	no alteration
lihc_tcga	TCGA-ZS-A9CD-01	TCGA-ZS-A9CD	0	no alteration	no alteration	no alteration	no alteration	no alteration	no alteration	no alteration	no alteration	no alteration	no alteration	no alteration	no alteration	no alteration	no alteration	no alteration	no alteration	no alteration	no alteration	no alteration	no alteration
lihc_tcga	TCGA-ZP-A9D0-01	TCGA-ZP-A9D0	0	no alteration	no alteration	no alteration	no alteration	no alteration	no alteration	no alteration	no alteration	no alteration	no alteration	no alteration	no alteration	no alteration	no alteration	no alteration	no alteration	no alteration	no alteration	no alteration	no alteration
lihc_tcga	TCGA-YA-A8S7-01	TCGA-YA-A8S7	0	no alteration	no alteration	no alteration	no alteration	no alteration	no alteration	no alteration	no alteration	no alteration	no alteration	no alteration	no alteration	no alteration	no alteration	no alteration	no alteration	no alteration	no alteration	no alteration	no alteration
lihc_tcga	TCGA-LG-A9QC-01	TCGA-LG-A9QC	0	no alteration	no alteration	no alteration	no alteration	no alteration	no alteration	no alteration	no alteration	no alteration	no alteration	no alteration	no alteration	no alteration	no alteration	no alteration	no alteration	no alteration	no alteration	no alteration	no alteration
lihc_tcga	TCGA-GJ-A9DB-01	TCGA-GJ-A9DB	0	no alteration	no alteration	no alteration	no alteration	no alteration	no alteration	no alteration	no alteration	no alteration	no alteration	no alteration	no alteration	no alteration	no alteration	no alteration	no alteration	no alteration	no alteration	no alteration	no alteration
lihc_tcga	TCGA-G3-AAV6-01	TCGA-G3-AAV6	0	no alteration	no alteration	no alteration	no alteration	no alteration	no alteration	no alteration	no alteration	no alteration	no alteration	no alteration	no alteration	no alteration	no alteration	no alteration	no alteration	no alteration	no alteration	no alteration	no alteration
lihc_tcga	TCGA-G3-AAV5-01	TCGA-G3-AAV5	0	no alteration	no alteration	no alteration	no alteration	no alteration	no alteration	no alteration	no alteration	no alteration	no alteration	no alteration	no alteration	no alteration	no alteration	no alteration	no alteration	no alteration	no alteration	no alteration	no alteration
lihc_tcga	TCGA-G3-AAV3-01	TCGA-G3-AAV3	0	no alteration	no alteration	no alteration	no alteration	no alteration	no alteration	no alteration	no alteration	no alteration	no alteration	no alteration	no alteration	no alteration	no alteration	no alteration	no alteration	no alteration	no alteration	no alteration	no alteration
lihc_tcga	TCGA-G3-AAV2-01	TCGA-G3-AAV2	0	no alteration	no alteration	no alteration	no alteration	no alteration	no alteration	no alteration	no alteration	no alteration	no alteration	no alteration	no alteration	no alteration	no alteration	no alteration	no alteration	no alteration	no alteration	no alteration	no alteration
lihc_tcga	TCGA-G3-AAV0-01	TCGA-G3-AAV0	0	no alteration	no alteration	no alteration	no alteration	no alteration	no alteration	no alteration	no alteration	no alteration	no alteration	no alteration	no alteration	no alteration	no alteration	no alteration	no alteration	no alteration	no alteration	no alteration	no alteration
lihc_tcga	TCGA-DD-AA3A-01	TCGA-DD-AA3A	0	no alteration	no alteration	no alteration	no alteration	no alteration	no alteration	no alteration	no alteration	no alteration	no alteration	no alteration	no alteration	no alteration	no alteration	no alteration	no alteration	no alteration	no alteration	no alteration	no alteration
lihc_tcga	TCGA-CC-A9FW-01	TCGA-CC-A9FW	0	no alteration	no alteration	no alteration	no alteration	no alteration	no alteration	no alteration	no alteration	no alteration	no alteration	no alteration	no alteration	no alteration	no alteration	no alteration	no alteration	no alteration	no alteration	no alteration	no alteration
lihc_tcga	TCGA-CC-A9FV-01	TCGA-CC-A9FV	0	no alteration	no alteration	no alteration	no alteration	no alteration	no alteration	no alteration	no alteration	no alteration	no alteration	no alteration	no alteration	no alteration	no alteration	no alteration	no alteration	no alteration	no alteration	no alteration	no alteration
lihc_tcga	TCGA-CC-A9FU-01	TCGA-CC-A9FU	0	no alteration	no alteration	no alteration	no alteration	no alteration	no alteration	no alteration	no alteration	no alteration	no alteration	no alteration	no alteration	no alteration	no alteration	no alteration	no alteration	no alteration	no alteration	no alteration	no alteration
lihc_tcga	TCGA-CC-A9FS-01	TCGA-CC-A9FS	0	no alteration	no alteration	no alteration	no alteration	no alteration	no alteration	no alteration	no alteration	no alteration	no alteration	no alteration	no alteration	no alteration	no alteration	no alteration	no alteration	no alteration	no alteration	no alteration	no alteration
lihc_tcga	TCGA-BC-A8YO-01	TCGA-BC-A8YO	0	no alteration	no alteration	no alteration	no alteration	no alteration	no alteration	no alteration	no alteration	no alteration	no alteration	no alteration	no alteration	no alteration	no alteration	no alteration	no alteration	no alteration	no alteration	no alteration	no alteration
lihc_tcga	TCGA-5C-A9VH-01	TCGA-5C-A9VH	0	no alteration	no alteration	no alteration	no alteration	no alteration	no alteration	no alteration	no alteration	no alteration	no alteration	no alteration	no alteration	no alteration	no alteration	no alteration	no alteration	no alteration	no alteration	no alteration	no alteration
lihc_tcga	TCGA-2V-A95S-01	TCGA-2V-A95S	0	no alteration	no alteration	no alteration	no alteration	no alteration	no alteration	no alteration	no alteration	no alteration	no alteration	no alteration	no alteration	no alteration	no alteration	no alteration	no alteration	no alteration	no alteration	no alteration	no alteration
lihc_tcga	TCGA-XR-A8TG-01	TCGA-XR-A8TG	0	no alteration	no alteration	no alteration	no alteration	no alteration	no alteration	no alteration	no alteration	no alteration	no alteration	no alteration	no alteration	no alteration	no alteration	no alteration	no alteration	no alteration	no alteration	no alteration	no alteration
lihc_tcga	TCGA-XR-A8TF-01	TCGA-XR-A8TF	0	no alteration	no alteration	no alteration	no alteration	no alteration	no alteration	no alteration	no alteration	no alteration	no alteration	no alteration	no alteration	no alteration	no alteration	no alteration	no alteration	no alteration	no alteration	no alteration	no alteration
lihc_tcga	TCGA-XR-A8TE-01	TCGA-XR-A8TE	0	no alteration	no alteration	no alteration	no alteration	no alteration	no alteration	no alteration	no alteration	no alteration	no alteration	no alteration	no alteration	no alteration	no alteration	no alteration	no alteration	no alteration	no alteration	no alteration	no alteration
lihc_tcga	TCGA-XR-A8TC-01	TCGA-XR-A8TC	0	no alteration	no alteration	no alteration	no alteration	no alteration	not profiled	not profiled	no alteration	no alteration	not profiled	not profiled	no alteration	no alteration	not profiled	not profiled	no alteration	no alteration	not profiled	not profiled	no alteration
lihc_tcga	TCGA-NI-A8LF-01	TCGA-NI-A8LF	0	no alteration	no alteration	no alteration	no alteration	no alteration	no alteration	no alteration	no alteration	no alteration	no alteration	no alteration	no alteration	no alteration	no alteration	no alteration	no alteration	no alteration	no alteration	no alteration	no alteration
lihc_tcga	TCGA-MR-A8JO-01	TCGA-MR-A8JO	0	no alteration	no alteration	no alteration	no alteration	no alteration	no alteration	no alteration	no alteration	no alteration	no alteration	no alteration	no alteration	no alteration	no alteration	no alteration	no alteration	no alteration	no alteration	no alteration	no alteration
lihc_tcga	TCGA-ED-A8O6-01	TCGA-ED-A8O6	0	no alteration	no alteration	no alteration	no alteration	no alteration	no alteration	no alteration	no alteration	no alteration	no alteration	no alteration	no alteration	no alteration	no alteration	no alteration	no alteration	no alteration	no alteration	no alteration	no alteration
lihc_tcga	TCGA-ED-A8O5-01	TCGA-ED-A8O5	0	no alteration	no alteration	no alteration	no alteration	no alteration	no alteration	no alteration	no alteration	no alteration	no alteration	no alteration	no alteration	no alteration	no alteration	no alteration	no alteration	no alteration	no alteration	no alteration	no alteration
lihc_tcga	TCGA-CC-A8HV-01	TCGA-CC-A8HV	0	no alteration	no alteration	no alteration	no alteration	no alteration	no alteration	no alteration	no alteration	no alteration	no alteration	no alteration	no alteration	no alteration	no alteration	no alteration	no alteration	no alteration	no alteration	no alteration	no alteration
lihc_tcga	TCGA-CC-A8HU-01	TCGA-CC-A8HU	0	no alteration	no alteration	no alteration	no alteration	no alteration	no alteration	no alteration	no alteration	no alteration	no alteration	no alteration	no alteration	no alteration	no alteration	no alteration	no alteration	no alteration	no alteration	no alteration	no alteration
lihc_tcga	TCGA-CC-A8HT-01	TCGA-CC-A8HT	0	no alteration	no alteration	no alteration	no alteration	no alteration	no alteration	no alteration	no alteration	no alteration	no alteration	no alteration	no alteration	no alteration	no alteration	no alteration	no alteration	no alteration	no alteration	no alteration	no alteration
lihc_tcga	TCGA-CC-A8HS-01	TCGA-CC-A8HS	0	no alteration	no alteration	no alteration	no alteration	no alteration	not profiled	not profiled	no alteration	no alteration	not profiled	not profiled	no alteration	no alteration	not profiled	not profiled	no alteration	no alteration	not profiled	not profiled	no alteration
lihc_tcga	TCGA-UB-A7MD-01	TCGA-UB-A7MD	0	no alteration	no alteration	no alteration	no alteration	no alteration	no alteration	no alteration	no alteration	no alteration	no alteration	no alteration	no alteration	no alteration	no alteration	no alteration	no alteration	no alteration	no alteration	no alteration	no alteration
lihc_tcga	TCGA-RC-A7SK-01	TCGA-RC-A7SK	0	no alteration	no alteration	no alteration	no alteration	no alteration	no alteration	no alteration	no alteration	no alteration	no alteration	no alteration	no alteration	no alteration	no alteration	no alteration	no alteration	no alteration	no alteration	no alteration	no alteration
lihc_tcga	TCGA-RC-A7SF-01	TCGA-RC-A7SF	0	no alteration	no alteration	no alteration	no alteration	no alteration	no alteration	no alteration	no alteration	no alteration	no alteration	no alteration	no alteration	no alteration	no alteration	no alteration	no alteration	no alteration	no alteration	no alteration	no alteration
lihc_tcga	TCGA-RC-A7SB-01	TCGA-RC-A7SB	0	no alteration	no alteration	no alteration	no alteration	no alteration	no alteration	no alteration	no alteration	no alteration	no alteration	no alteration	no alteration	no alteration	no alteration	no alteration	no alteration	no alteration	no alteration	no alteration	no alteration
lihc_tcga	TCGA-G3-A7M9-01	TCGA-G3-A7M9	0	no alteration	no alteration	no alteration	no alteration	no alteration	no alteration	no alteration	no alteration	no alteration	no alteration	no alteration	no alteration	no alteration	no alteration	no alteration	no alteration	no alteration	no alteration	no alteration	no alteration
lihc_tcga	TCGA-G3-A7M7-01	TCGA-G3-A7M7	0	no alteration	no alteration	no alteration	no alteration	no alteration	no alteration	no alteration	no alteration	no alteration	no alteration	no alteration	no alteration	no alteration	no alteration	no alteration	no alteration	no alteration	no alteration	no alteration	no alteration
lihc_tcga	TCGA-ED-A82E-01	TCGA-ED-A82E	0	no alteration	no alteration	no alteration	no alteration	no alteration	no alteration	no alteration	no alteration	no alteration	no alteration	no alteration	no alteration	no alteration	no alteration	no alteration	no alteration	no alteration	no alteration	no alteration	no alteration
lihc_tcga	TCGA-ED-A7XP-01	TCGA-ED-A7XP	0	no alteration	no alteration	no alteration	no alteration	no alteration	no alteration	no alteration	no alteration	no alteration	no alteration	no alteration	no alteration	no alteration	no alteration	no alteration	no alteration	no alteration	no alteration	no alteration	no alteration
lihc_tcga	TCGA-ED-A7XO-01	TCGA-ED-A7XO	0	no alteration	no alteration	no alteration	no alteration	no alteration	no alteration	no alteration	no alteration	no alteration	no alteration	no alteration	no alteration	no alteration	no alteration	no alteration	no alteration	no alteration	no alteration	no alteration	no alteration
lihc_tcga	TCGA-ED-A7PX-01	TCGA-ED-A7PX	0	no alteration	no alteration	no alteration	no alteration	no alteration	no alteration	no alteration	no alteration	no alteration	no alteration	no alteration	no alteration	no alteration	no alteration	no alteration	no alteration	no alteration	no alteration	no alteration	no alteration
lihc_tcga	TCGA-UB-A7MC-01	TCGA-UB-A7MC	0	no alteration	no alteration	no alteration	no alteration	no alteration	no alteration	no alteration	no alteration	no alteration	no alteration	no alteration	no alteration	no alteration	no alteration	no alteration	no alteration	no alteration	no alteration	no alteration	no alteration
lihc_tcga	TCGA-UB-A7MB-01	TCGA-UB-A7MB	0	no alteration	no alteration	no alteration	no alteration	no alteration	no alteration	no alteration	no alteration	no alteration	no alteration	no alteration	no alteration	no alteration	no alteration	no alteration	no alteration	no alteration	no alteration	no alteration	no alteration
lihc_tcga	TCGA-UB-A7MA-01	TCGA-UB-A7MA	0	no alteration	no alteration	no alteration	no alteration	no alteration	no alteration	no alteration	no alteration	no alteration	no alteration	no alteration	no alteration	no alteration	no alteration	no alteration	no alteration	no alteration	no alteration	no alteration	no alteration
lihc_tcga	TCGA-RG-A7D4-01	TCGA-RG-A7D4	0	no alteration	no alteration	no alteration	no alteration	no alteration	no alteration	no alteration	no alteration	no alteration	no alteration	no alteration	no alteration	no alteration	no alteration	no alteration	no alteration	no alteration	no alteration	no alteration	no alteration
lihc_tcga	TCGA-RC-A7S9-01	TCGA-RC-A7S9	0	no alteration	no alteration	no alteration	no alteration	no alteration	no alteration	no alteration	no alteration	no alteration	no alteration	no alteration	no alteration	no alteration	no alteration	no alteration	no alteration	no alteration	no alteration	no alteration	no alteration
lihc_tcga	TCGA-KR-A7K0-01	TCGA-KR-A7K0	0	no alteration	no alteration	no alteration	no alteration	no alteration	no alteration	no alteration	no alteration	no alteration	no alteration	no alteration	no alteration	no alteration	no alteration	no alteration	no alteration	no alteration	no alteration	no alteration	no alteration
lihc_tcga	TCGA-G3-A7M8-01	TCGA-G3-A7M8	0	no alteration	no alteration	no alteration	no alteration	no alteration	no alteration	no alteration	no alteration	no alteration	no alteration	no alteration	no alteration	no alteration	no alteration	no alteration	no alteration	no alteration	no alteration	no alteration	no alteration
lihc_tcga	TCGA-G3-A7M6-01	TCGA-G3-A7M6	0	no alteration	no alteration	no alteration	no alteration	no alteration	no alteration	no alteration	no alteration	no alteration	no alteration	no alteration	no alteration	no alteration	no alteration	no alteration	no alteration	no alteration	no alteration	no alteration	no alteration
lihc_tcga	TCGA-G3-A7M5-01	TCGA-G3-A7M5	0	no alteration	no alteration	no alteration	no alteration	no alteration	no alteration	no alteration	no alteration	no alteration	no alteration	no alteration	no alteration	no alteration	no alteration	no alteration	no alteration	no alteration	no alteration	no alteration	no alteration
lihc_tcga	TCGA-ED-A7PZ-01	TCGA-ED-A7PZ	0	no alteration	no alteration	no alteration	no alteration	no alteration	no alteration	no alteration	no alteration	no alteration	no alteration	no alteration	no alteration	no alteration	no alteration	no alteration	no alteration	no alteration	no alteration	no alteration	no alteration
lihc_tcga	TCGA-CC-A7IL-01	TCGA-CC-A7IL	0	no alteration	no alteration	no alteration	no alteration	no alteration	no alteration	no alteration	no alteration	no alteration	no alteration	no alteration	no alteration	no alteration	no alteration	no alteration	no alteration	no alteration	no alteration	no alteration	no alteration
lihc_tcga	TCGA-CC-A7IJ-01	TCGA-CC-A7IJ	0	no alteration	no alteration	no alteration	no alteration	no alteration	no alteration	no alteration	no alteration	no alteration	no alteration	no alteration	no alteration	no alteration	no alteration	no alteration	no alteration	no alteration	no alteration	no alteration	no alteration
lihc_tcga	TCGA-UB-A7MF-01	TCGA-UB-A7MF	0	no alteration	no alteration	no alteration	no alteration	no alteration	no alteration	no alteration	no alteration	no alteration	no alteration	no alteration	no alteration	no alteration	no alteration	no alteration	no alteration	no alteration	no alteration	no alteration	no alteration
lihc_tcga	TCGA-UB-A7ME-01	TCGA-UB-A7ME	0	no alteration	no alteration	no alteration	no alteration	no alteration	no alteration	no alteration	no alteration	no alteration	no alteration	no alteration	no alteration	no alteration	no alteration	no alteration	no alteration	no alteration	no alteration	no alteration	no alteration
lihc_tcga	TCGA-KR-A7K8-01	TCGA-KR-A7K8	0	no alteration	no alteration	no alteration	no alteration	no alteration	no alteration	no alteration	no alteration	no alteration	no alteration	no alteration	no alteration	no alteration	no alteration	no alteration	no alteration	no alteration	no alteration	no alteration	no alteration
lihc_tcga	TCGA-KR-A7K7-01	TCGA-KR-A7K7	0	no alteration	no alteration	no alteration	no alteration	no alteration	no alteration	no alteration	no alteration	no alteration	no alteration	no alteration	no alteration	no alteration	no alteration	no alteration	no alteration	no alteration	no alteration	no alteration	no alteration
lihc_tcga	TCGA-G3-A6UC-01	TCGA-G3-A6UC	0	no alteration	no alteration	no alteration	no alteration	no alteration	no alteration	no alteration	no alteration	no alteration	no alteration	no alteration	no alteration	no alteration	no alteration	no alteration	no alteration	no alteration	no alteration	no alteration	no alteration
lihc_tcga	TCGA-DD-A73C-01	TCGA-DD-A73C	0	no alteration	no alteration	no alteration	no alteration	no alteration	no alteration	no alteration	no alteration	no alteration	no alteration	no alteration	no alteration	no alteration	no alteration	no alteration	no alteration	no alteration	no alteration	no alteration	no alteration
lihc_tcga	TCGA-CC-A7II-01	TCGA-CC-A7II	0	no alteration	no alteration	no alteration	no alteration	no alteration	no alteration	no alteration	no alteration	no alteration	no alteration	no alteration	no alteration	no alteration	no alteration	no alteration	no alteration	no alteration	no alteration	no alteration	no alteration
lihc_tcga	TCGA-CC-A7IH-01	TCGA-CC-A7IH	0	no alteration	no alteration	no alteration	no alteration	no alteration	no alteration	no alteration	no alteration	no alteration	no alteration	no alteration	no alteration	no alteration	no alteration	no alteration	no alteration	no alteration	no alteration	no alteration	no alteration
lihc_tcga	TCGA-CC-A7IG-01	TCGA-CC-A7IG	0	no alteration	no alteration	no alteration	no alteration	no alteration	no alteration	no alteration	no alteration	no alteration	no alteration	no alteration	no alteration	no alteration	no alteration	no alteration	no alteration	no alteration	no alteration	no alteration	no alteration
lihc_tcga	TCGA-CC-A7IF-01	TCGA-CC-A7IF	0	no alteration	no alteration	no alteration	no alteration	no alteration	no alteration	no alteration	no alteration	no alteration	no alteration	no alteration	no alteration	no alteration	no alteration	no alteration	no alteration	no alteration	no alteration	no alteration	no alteration
lihc_tcga	TCGA-T1-A6J8-01	TCGA-T1-A6J8	0	no alteration	no alteration	no alteration	no alteration	no alteration	no alteration	no alteration	no alteration	no alteration	no alteration	no alteration	no alteration	no alteration	no alteration	no alteration	no alteration	no alteration	no alteration	no alteration	no alteration
lihc_tcga	TCGA-RC-A6M6-01	TCGA-RC-A6M6	0	no alteration	no alteration	no alteration	no alteration	no alteration	no alteration	no alteration	no alteration	no alteration	no alteration	no alteration	no alteration	no alteration	no alteration	no alteration	no alteration	no alteration	no alteration	no alteration	no alteration
lihc_tcga	TCGA-RC-A6M5-01	TCGA-RC-A6M5	0	no alteration	no alteration	no alteration	no alteration	no alteration	no alteration	no alteration	no alteration	no alteration	no alteration	no alteration	no alteration	no alteration	no alteration	no alteration	no alteration	no alteration	no alteration	no alteration	no alteration
lihc_tcga	TCGA-RC-A6M4-01	TCGA-RC-A6M4	0	no alteration	no alteration	no alteration	no alteration	no alteration	no alteration	no alteration	no alteration	no alteration	no alteration	no alteration	no alteration	no alteration	no alteration	no alteration	no alteration	no alteration	no alteration	no alteration	no alteration
lihc_tcga	TCGA-RC-A6M3-01	TCGA-RC-A6M3	0	no alteration	no alteration	no alteration	no alteration	no alteration	no alteration	no alteration	no alteration	no alteration	no alteration	no alteration	no alteration	no alteration	no alteration	no alteration	no alteration	no alteration	no alteration	no alteration	no alteration
lihc_tcga	TCGA-O8-A75V-01	TCGA-O8-A75V	0	no alteration	no alteration	no alteration	no alteration	no alteration	no alteration	no alteration	no alteration	no alteration	no alteration	no alteration	no alteration	no alteration	no alteration	no alteration	no alteration	no alteration	no alteration	no alteration	no alteration
lihc_tcga	TCGA-MI-A75I-01	TCGA-MI-A75I	0	no alteration	no alteration	no alteration	no alteration	no alteration	no alteration	no alteration	no alteration	no alteration	no alteration	no alteration	no alteration	no alteration	no alteration	no alteration	no alteration	no alteration	no alteration	no alteration	no alteration
lihc_tcga	TCGA-MI-A75H-01	TCGA-MI-A75H	0	no alteration	no alteration	no alteration	no alteration	no alteration	no alteration	no alteration	no alteration	no alteration	no alteration	no alteration	no alteration	no alteration	no alteration	no alteration	no alteration	no alteration	no alteration	no alteration	no alteration
lihc_tcga	TCGA-MI-A75E-01	TCGA-MI-A75E	0	no alteration	no alteration	no alteration	no alteration	no alteration	no alteration	no alteration	no alteration	no alteration	no alteration	no alteration	no alteration	no alteration	no alteration	no alteration	no alteration	no alteration	no alteration	no alteration	no alteration
lihc_tcga	TCGA-MI-A75C-01	TCGA-MI-A75C	0	no alteration	no alteration	no alteration	no alteration	no alteration	no alteration	no alteration	no alteration	no alteration	no alteration	no alteration	no alteration	no alteration	no alteration	no alteration	no alteration	no alteration	no alteration	no alteration	no alteration
lihc_tcga	TCGA-DD-A73E-01	TCGA-DD-A73E	0	no alteration	no alteration	no alteration	no alteration	no alteration	no alteration	no alteration	no alteration	no alteration	no alteration	no alteration	no alteration	no alteration	no alteration	no alteration	no alteration	no alteration	no alteration	no alteration	no alteration
lihc_tcga	TCGA-DD-A73D-01	TCGA-DD-A73D	0	no alteration	no alteration	no alteration	no alteration	no alteration	no alteration	no alteration	no alteration	no alteration	no alteration	no alteration	no alteration	no alteration	no alteration	no alteration	no alteration	no alteration	no alteration	no alteration	no alteration
lihc_tcga	TCGA-DD-A73B-01	TCGA-DD-A73B	0	no alteration	no alteration	no alteration	no alteration	no alteration	no alteration	no alteration	no alteration	no alteration	no alteration	no alteration	no alteration	no alteration	no alteration	no alteration	no alteration	no alteration	no alteration	no alteration	no alteration
lihc_tcga	TCGA-DD-A73A-01	TCGA-DD-A73A	0	no alteration	no alteration	no alteration	no alteration	no alteration	no alteration	no alteration	no alteration	no alteration	no alteration	no alteration	no alteration	no alteration	no alteration	no alteration	no alteration	no alteration	no alteration	no alteration	no alteration
lihc_tcga	TCGA-K7-A6G5-01	TCGA-K7-A6G5	0	no alteration	no alteration	no alteration	no alteration	no alteration	no alteration	no alteration	no alteration	no alteration	no alteration	no alteration	no alteration	no alteration	no alteration	no alteration	no alteration	no alteration	no alteration	no alteration	no alteration
lihc_tcga	TCGA-GJ-A6C0-01	TCGA-GJ-A6C0	0	no alteration	no alteration	no alteration	no alteration	no alteration	no alteration	no alteration	no alteration	no alteration	no alteration	no alteration	no alteration	no alteration	no alteration	no alteration	no alteration	no alteration	no alteration	no alteration	no alteration
lihc_tcga	TCGA-ED-A66X-01	TCGA-ED-A66X	0	no alteration	no alteration	no alteration	no alteration	no alteration	no alteration	no alteration	no alteration	no alteration	no alteration	no alteration	no alteration	no alteration	no alteration	no alteration	no alteration	no alteration	no alteration	no alteration	no alteration
lihc_tcga	TCGA-ED-A627-01	TCGA-ED-A627	0	no alteration	no alteration	no alteration	no alteration	no alteration	no alteration	no alteration	no alteration	no alteration	no alteration	no alteration	no alteration	no alteration	no alteration	no alteration	no alteration	no alteration	no alteration	no alteration	no alteration
lihc_tcga	TCGA-DD-A4NV-01	TCGA-DD-A4NV	0	no alteration	no alteration	no alteration	no alteration	no alteration	no alteration	no alteration	no alteration	no alteration	no alteration	no alteration	no alteration	no alteration	no alteration	no alteration	no alteration	no alteration	no alteration	no alteration	no alteration
lihc_tcga	TCGA-DD-A4NS-01	TCGA-DD-A4NS	0	no alteration	no alteration	no alteration	no alteration	no alteration	no alteration	no alteration	no alteration	no alteration	no alteration	no alteration	no alteration	no alteration	no alteration	no alteration	no alteration	no alteration	no alteration	no alteration	no alteration
lihc_tcga	TCGA-DD-A4NR-01	TCGA-DD-A4NR	0	no alteration	no alteration	no alteration	no alteration	no alteration	no alteration	no alteration	no alteration	no alteration	no alteration	no alteration	no alteration	no alteration	no alteration	no alteration	no alteration	no alteration	no alteration	no alteration	no alteration
lihc_tcga	TCGA-BC-A69I-01	TCGA-BC-A69I	0	no alteration	no alteration	no alteration	no alteration	not profiled	no alteration	no alteration	not profiled	not profiled	no alteration	no alteration	not profiled	not profiled	no alteration	no alteration	not profiled	not profiled	no alteration	no alteration	not profiled
lihc_tcga	TCGA-BC-A69H-01	TCGA-BC-A69H	0	no alteration	no alteration	no alteration	no alteration	no alteration	no alteration	no alteration	no alteration	no alteration	no alteration	no alteration	no alteration	no alteration	no alteration	no alteration	no alteration	no alteration	no alteration	no alteration	no alteration
lihc_tcga	TCGA-K7-A5RG-01	TCGA-K7-A5RG	0	no alteration	no alteration	no alteration	no alteration	no alteration	no alteration	no alteration	no alteration	no alteration	no alteration	no alteration	no alteration	no alteration	no alteration	no alteration	no alteration	no alteration	no alteration	no alteration	no alteration
lihc_tcga	TCGA-K7-A5RF-01	TCGA-K7-A5RF	0	no alteration	no alteration	no alteration	no alteration	no alteration	no alteration	no alteration	no alteration	no alteration	no alteration	no alteration	no alteration	no alteration	no alteration	no alteration	no alteration	no alteration	no alteration	no alteration	no alteration
lihc_tcga	TCGA-HP-A5N0-01	TCGA-HP-A5N0	0	no alteration	no alteration	no alteration	no alteration	no alteration	no alteration	no alteration	no alteration	no alteration	no alteration	no alteration	no alteration	no alteration	no alteration	no alteration	no alteration	no alteration	no alteration	no alteration	no alteration
lihc_tcga	TCGA-DD-A4NQ-01	TCGA-DD-A4NQ	0	no alteration	no alteration	no alteration	no alteration	no alteration	no alteration	no alteration	no alteration	no alteration	no alteration	no alteration	no alteration	no alteration	no alteration	no alteration	no alteration	no alteration	no alteration	no alteration	no alteration
lihc_tcga	TCGA-DD-A4NP-01	TCGA-DD-A4NP	0	no alteration	no alteration	no alteration	no alteration	no alteration	no alteration	no alteration	no alteration	no alteration	no alteration	no alteration	no alteration	no alteration	no alteration	no alteration	no alteration	no alteration	no alteration	no alteration	no alteration
lihc_tcga	TCGA-DD-A4NO-01	TCGA-DD-A4NO	0	no alteration	no alteration	no alteration	no alteration	no alteration	no alteration	no alteration	no alteration	no alteration	no alteration	no alteration	no alteration	no alteration	no alteration	no alteration	no alteration	no alteration	no alteration	no alteration	no alteration
lihc_tcga	TCGA-DD-A4NN-01	TCGA-DD-A4NN	0	no alteration	no alteration	no alteration	no alteration	no alteration	no alteration	no alteration	no alteration	no alteration	no alteration	no alteration	no alteration	no alteration	no alteration	no alteration	no alteration	no alteration	no alteration	no alteration	no alteration
lihc_tcga	TCGA-DD-A4NL-01	TCGA-DD-A4NL	0	no alteration	no alteration	no alteration	no alteration	no alteration	no alteration	no alteration	no alteration	no alteration	no alteration	no alteration	no alteration	no alteration	no alteration	no alteration	no alteration	no alteration	no alteration	no alteration	no alteration
lihc_tcga	TCGA-DD-A4NK-01	TCGA-DD-A4NK	0	no alteration	no alteration	no alteration	no alteration	no alteration	no alteration	no alteration	no alteration	no alteration	no alteration	no alteration	no alteration	no alteration	no alteration	no alteration	no alteration	no alteration	no alteration	no alteration	no alteration
lihc_tcga	TCGA-CC-A5UE-01	TCGA-CC-A5UE	0	no alteration	no alteration	no alteration	no alteration	no alteration	no alteration	no alteration	no alteration	no alteration	no alteration	no alteration	no alteration	no alteration	no alteration	no alteration	no alteration	no alteration	no alteration	no alteration	no alteration
lihc_tcga	TCGA-CC-A5UD-01	TCGA-CC-A5UD	0	no alteration	no alteration	no alteration	no alteration	no alteration	no alteration	no alteration	no alteration	no alteration	no alteration	no alteration	no alteration	no alteration	no alteration	no alteration	no alteration	no alteration	no alteration	no alteration	no alteration
lihc_tcga	TCGA-CC-A5UC-01	TCGA-CC-A5UC	0	no alteration	no alteration	no alteration	no alteration	no alteration	no alteration	no alteration	no alteration	no alteration	no alteration	no alteration	no alteration	no alteration	no alteration	no alteration	no alteration	no alteration	no alteration	no alteration	no alteration
lihc_tcga	TCGA-BC-A5W4-01	TCGA-BC-A5W4	0	no alteration	no alteration	no alteration	no alteration	no alteration	no alteration	no alteration	no alteration	no alteration	no alteration	no alteration	no alteration	no alteration	no alteration	no alteration	no alteration	no alteration	no alteration	no alteration	no alteration
lihc_tcga	TCGA-PD-A5DF-01	TCGA-PD-A5DF	0	no alteration	no alteration	no alteration	no alteration	no alteration	no alteration	no alteration	no alteration	no alteration	no alteration	no alteration	no alteration	no alteration	no alteration	no alteration	no alteration	no alteration	no alteration	no alteration	no alteration
lihc_tcga	TCGA-HP-A5MZ-01	TCGA-HP-A5MZ	0	no alteration	no alteration	no alteration	no alteration	no alteration	no alteration	no alteration	no alteration	no alteration	no alteration	no alteration	no alteration	no alteration	no alteration	no alteration	no alteration	no alteration	no alteration	no alteration	no alteration
lihc_tcga	TCGA-G3-A5SL-01	TCGA-G3-A5SL	0	no alteration	no alteration	no alteration	no alteration	no alteration	no alteration	no alteration	no alteration	no alteration	no alteration	no alteration	no alteration	no alteration	no alteration	no alteration	no alteration	no alteration	no alteration	no alteration	no alteration
lihc_tcga	TCGA-G3-A5SK-01	TCGA-G3-A5SK	0	no alteration	no alteration	no alteration	no alteration	no alteration	not profiled	not profiled	no alteration	no alteration	not profiled	not profiled	no alteration	no alteration	not profiled	not profiled	no alteration	no alteration	not profiled	not profiled	no alteration
lihc_tcga	TCGA-G3-A5SJ-01	TCGA-G3-A5SJ	0	no alteration	no alteration	no alteration	no alteration	no alteration	no alteration	no alteration	no alteration	no alteration	no alteration	no alteration	no alteration	no alteration	no alteration	no alteration	no alteration	no alteration	no alteration	no alteration	no alteration
lihc_tcga	TCGA-G3-A5SI-01	TCGA-G3-A5SI	0	no alteration	no alteration	no alteration	no alteration	no alteration	no alteration	no alteration	no alteration	no alteration	no alteration	no alteration	no alteration	no alteration	no alteration	no alteration	no alteration	no alteration	no alteration	no alteration	no alteration
lihc_tcga	TCGA-DD-A4NJ-01	TCGA-DD-A4NJ	0	no alteration	no alteration	no alteration	no alteration	no alteration	no alteration	no alteration	no alteration	no alteration	no alteration	no alteration	no alteration	no alteration	no alteration	no alteration	no alteration	no alteration	no alteration	no alteration	no alteration
lihc_tcga	TCGA-DD-A4NI-01	TCGA-DD-A4NI	0	no alteration	no alteration	no alteration	no alteration	no alteration	no alteration	no alteration	no alteration	no alteration	no alteration	no alteration	no alteration	no alteration	no alteration	no alteration	no alteration	no alteration	no alteration	no alteration	no alteration
lihc_tcga	TCGA-DD-A4NG-01	TCGA-DD-A4NG	0	no alteration	no alteration	no alteration	no alteration	no alteration	not profiled	not profiled	no alteration	no alteration	not profiled	not profiled	no alteration	no alteration	not profiled	not profiled	no alteration	no alteration	not profiled	not profiled	no alteration
lihc_tcga	TCGA-DD-A4NF-01	TCGA-DD-A4NF	0	no alteration	no alteration	no alteration	no alteration	no alteration	no alteration	no alteration	no alteration	no alteration	no alteration	no alteration	no alteration	no alteration	no alteration	no alteration	no alteration	no alteration	no alteration	no alteration	no alteration
lihc_tcga	TCGA-DD-A4NE-01	TCGA-DD-A4NE	0	no alteration	no alteration	no alteration	no alteration	no alteration	not profiled	not profiled	no alteration	no alteration	not profiled	not profiled	no alteration	no alteration	not profiled	not profiled	no alteration	no alteration	not profiled	not profiled	no alteration
lihc_tcga	TCGA-BW-A5NQ-01	TCGA-BW-A5NQ	0	no alteration	no alteration	no alteration	no alteration	no alteration	no alteration	no alteration	no alteration	no alteration	no alteration	no alteration	no alteration	no alteration	no alteration	no alteration	no alteration	no alteration	no alteration	no alteration	no alteration
lihc_tcga	TCGA-BW-A5NO-01	TCGA-BW-A5NO	0	no alteration	no alteration	no alteration	no alteration	no alteration	no alteration	no alteration	no alteration	no alteration	no alteration	no alteration	no alteration	no alteration	no alteration	no alteration	no alteration	no alteration	no alteration	no alteration	no alteration
lihc_tcga	TCGA-MR-A520-01	TCGA-MR-A520	0	no alteration	no alteration	no alteration	no alteration	no alteration	no alteration	no alteration	no alteration	no alteration	no alteration	no alteration	no alteration	no alteration	no alteration	no alteration	no alteration	no alteration	no alteration	no alteration	no alteration
lihc_tcga	TCGA-FV-A4ZQ-01	TCGA-FV-A4ZQ	0	no alteration	no alteration	no alteration	no alteration	no alteration	no alteration	no alteration	no alteration	no alteration	no alteration	no alteration	no alteration	no alteration	no alteration	no alteration	no alteration	no alteration	no alteration	no alteration	no alteration
lihc_tcga	TCGA-FV-A4ZP-01	TCGA-FV-A4ZP	0	no alteration	no alteration	no alteration	no alteration	no alteration	no alteration	no alteration	no alteration	no alteration	no alteration	no alteration	no alteration	no alteration	no alteration	no alteration	no alteration	no alteration	no alteration	no alteration	no alteration
lihc_tcga	TCGA-FV-A496-01	TCGA-FV-A496	0	no alteration	no alteration	no alteration	no alteration	no alteration	no alteration	no alteration	no alteration	no alteration	no alteration	no alteration	no alteration	no alteration	no alteration	no alteration	no alteration	no alteration	no alteration	no alteration	no alteration
lihc_tcga	TCGA-FV-A495-01	TCGA-FV-A495	0	no alteration	no alteration	no alteration	no alteration	no alteration	no alteration	no alteration	no alteration	no alteration	no alteration	no alteration	no alteration	no alteration	no alteration	no alteration	no alteration	no alteration	no alteration	no alteration	no alteration
lihc_tcga	TCGA-ED-A4XI-01	TCGA-ED-A4XI	0	no alteration	no alteration	no alteration	no alteration	no alteration	no alteration	no alteration	no alteration	no alteration	no alteration	no alteration	no alteration	no alteration	no alteration	no alteration	no alteration	no alteration	no alteration	no alteration	no alteration
lihc_tcga	TCGA-ED-A459-01	TCGA-ED-A459	0	no alteration	no alteration	no alteration	no alteration	no alteration	no alteration	no alteration	no alteration	no alteration	no alteration	no alteration	no alteration	no alteration	no alteration	no alteration	no alteration	no alteration	no alteration	no alteration	no alteration
lihc_tcga	TCGA-DD-A4ND-01	TCGA-DD-A4ND	0	no alteration	no alteration	no alteration	no alteration	no alteration	no alteration	no alteration	no alteration	no alteration	no alteration	no alteration	no alteration	no alteration	no alteration	no alteration	no alteration	no alteration	no alteration	no alteration	no alteration
lihc_tcga	TCGA-G3-A3CH-01	TCGA-G3-A3CH	0	no alteration	no alteration	no alteration	no alteration	no alteration	no alteration	no alteration	no alteration	no alteration	no alteration	no alteration	no alteration	no alteration	no alteration	no alteration	no alteration	no alteration	no alteration	no alteration	no alteration
lihc_tcga	TCGA-FV-A3R3-01	TCGA-FV-A3R3	0	no alteration	no alteration	no alteration	no alteration	no alteration	no alteration	no alteration	no alteration	no alteration	no alteration	no alteration	no alteration	no alteration	no alteration	no alteration	no alteration	no alteration	no alteration	no alteration	no alteration
lihc_tcga	TCGA-FV-A3R2-01	TCGA-FV-A3R2	0	no alteration	no alteration	no alteration	no alteration	no alteration	no alteration	no alteration	no alteration	no alteration	no alteration	no alteration	no alteration	no alteration	no alteration	no alteration	no alteration	no alteration	no alteration	no alteration	no alteration
lihc_tcga	TCGA-FV-A3I1-01	TCGA-FV-A3I1	0	no alteration	no alteration	no alteration	no alteration	no alteration	no alteration	no alteration	no alteration	no alteration	no alteration	no alteration	no alteration	no alteration	no alteration	no alteration	no alteration	no alteration	no alteration	no alteration	no alteration
lihc_tcga	TCGA-FV-A3I0-01	TCGA-FV-A3I0	0	no alteration	no alteration	no alteration	no alteration	no alteration	no alteration	no alteration	no alteration	no alteration	no alteration	no alteration	no alteration	no alteration	no alteration	no alteration	no alteration	no alteration	no alteration	no alteration	no alteration
lihc_tcga	TCGA-FV-A2QQ-01	TCGA-FV-A2QQ	0	no alteration	no alteration	no alteration	no alteration	no alteration	no alteration	no alteration	no alteration	no alteration	no alteration	no alteration	no alteration	no alteration	no alteration	no alteration	no alteration	no alteration	no alteration	no alteration	no alteration
lihc_tcga	TCGA-DD-A3A8-01	TCGA-DD-A3A8	0	no alteration	no alteration	no alteration	no alteration	no alteration	no alteration	no alteration	no alteration	no alteration	no alteration	no alteration	no alteration	no alteration	no alteration	no alteration	no alteration	no alteration	no alteration	no alteration	no alteration
lihc_tcga	TCGA-DD-A3A6-01	TCGA-DD-A3A6	0	no alteration	no alteration	no alteration	no alteration	no alteration	no alteration	no alteration	no alteration	no alteration	no alteration	no alteration	no alteration	no alteration	no alteration	no alteration	no alteration	no alteration	no alteration	no alteration	no alteration
lihc_tcga	TCGA-DD-A3A5-01	TCGA-DD-A3A5	0	no alteration	no alteration	no alteration	no alteration	no alteration	no alteration	no alteration	no alteration	no alteration	no alteration	no alteration	no alteration	no alteration	no alteration	no alteration	no alteration	no alteration	no alteration	no alteration	no alteration
lihc_tcga	TCGA-DD-A3A4-01	TCGA-DD-A3A4	0	no alteration	no alteration	no alteration	no alteration	no alteration	no alteration	no alteration	no alteration	no alteration	no alteration	no alteration	no alteration	no alteration	no alteration	no alteration	no alteration	no alteration	no alteration	no alteration	no alteration
lihc_tcga	TCGA-DD-A3A3-01	TCGA-DD-A3A3	0	no alteration	no alteration	no alteration	no alteration	no alteration	no alteration	no alteration	no alteration	no alteration	no alteration	no alteration	no alteration	no alteration	no alteration	no alteration	no alteration	no alteration	no alteration	no alteration	no alteration
lihc_tcga	TCGA-CC-A3MC-01	TCGA-CC-A3MC	0	no alteration	no alteration	no alteration	no alteration	no alteration	no alteration	no alteration	no alteration	no alteration	no alteration	no alteration	no alteration	no alteration	no alteration	no alteration	no alteration	no alteration	no alteration	no alteration	no alteration
lihc_tcga	TCGA-BD-A3EP-01	TCGA-BD-A3EP	0	no alteration	no alteration	no alteration	no alteration	no alteration	no alteration	no alteration	no alteration	no alteration	no alteration	no alteration	no alteration	no alteration	no alteration	no alteration	no alteration	no alteration	no alteration	no alteration	no alteration
lihc_tcga	TCGA-G3-A3CK-01	TCGA-G3-A3CK	0	no alteration	no alteration	no alteration	no alteration	no alteration	no alteration	no alteration	no alteration	no alteration	no alteration	no alteration	no alteration	no alteration	no alteration	no alteration	no alteration	no alteration	no alteration	no alteration	no alteration
lihc_tcga	TCGA-G3-A3CI-01	TCGA-G3-A3CI	0	no alteration	no alteration	no alteration	no alteration	no alteration	no alteration	no alteration	no alteration	no alteration	no alteration	no alteration	no alteration	no alteration	no alteration	no alteration	no alteration	no alteration	no alteration	no alteration	no alteration
lihc_tcga	TCGA-FV-A2QR-01	TCGA-FV-A2QR	0	no alteration	no alteration	no alteration	no alteration	no alteration	no alteration	no alteration	no alteration	no alteration	no alteration	no alteration	no alteration	no alteration	no alteration	no alteration	no alteration	no alteration	no alteration	no alteration	no alteration
lihc_tcga	TCGA-EP-A3JL-01	TCGA-EP-A3JL	0	no alteration	no alteration	no alteration	no alteration	no alteration	no alteration	no alteration	no alteration	no alteration	no alteration	no alteration	no alteration	no alteration	no alteration	no alteration	no alteration	no alteration	no alteration	no alteration	no alteration
lihc_tcga	TCGA-EP-A2KC-01	TCGA-EP-A2KC	0	no alteration	no alteration	no alteration	no alteration	no alteration	no alteration	no alteration	no alteration	no alteration	no alteration	no alteration	no alteration	no alteration	no alteration	no alteration	no alteration	no alteration	no alteration	no alteration	no alteration
lihc_tcga	TCGA-DD-A3A2-01	TCGA-DD-A3A2	0	no alteration	no alteration	no alteration	no alteration	no alteration	no alteration	no alteration	no alteration	no alteration	no alteration	no alteration	no alteration	no alteration	no alteration	no alteration	no alteration	no alteration	no alteration	no alteration	no alteration
lihc_tcga	TCGA-DD-A3A1-01	TCGA-DD-A3A1	0	no alteration	no alteration	no alteration	no alteration	no alteration	no alteration	no alteration	no alteration	no alteration	no alteration	no alteration	no alteration	no alteration	no alteration	no alteration	no alteration	no alteration	no alteration	no alteration	no alteration
lihc_tcga	TCGA-DD-A3A0-01	TCGA-DD-A3A0	0	no alteration	no alteration	no alteration	no alteration	no alteration	no alteration	no alteration	no alteration	no alteration	no alteration	no alteration	no alteration	no alteration	no alteration	no alteration	no alteration	no alteration	no alteration	no alteration	no alteration
lihc_tcga	TCGA-DD-A39Z-01	TCGA-DD-A39Z	0	no alteration	no alteration	no alteration	no alteration	no alteration	no alteration	no alteration	no alteration	no alteration	no alteration	no alteration	no alteration	no alteration	no alteration	no alteration	no alteration	no alteration	no alteration	no alteration	no alteration
lihc_tcga	TCGA-DD-A39X-01	TCGA-DD-A39X	0	no alteration	no alteration	no alteration	no alteration	no alteration	no alteration	no alteration	no alteration	no alteration	no alteration	no alteration	no alteration	no alteration	no alteration	no alteration	no alteration	no alteration	no alteration	no alteration	no alteration
lihc_tcga	TCGA-DD-A39W-01	TCGA-DD-A39W	0	no alteration	no alteration	no alteration	no alteration	no alteration	no alteration	no alteration	no alteration	no alteration	no alteration	no alteration	no alteration	no alteration	no alteration	no alteration	no alteration	no alteration	no alteration	no alteration	no alteration
lihc_tcga	TCGA-DD-A39V-01	TCGA-DD-A39V	0	no alteration	no alteration	no alteration	no alteration	no alteration	no alteration	no alteration	no alteration	no alteration	no alteration	no alteration	no alteration	no alteration	no alteration	no alteration	no alteration	no alteration	no alteration	no alteration	no alteration
lihc_tcga	TCGA-DD-A1EK-01	TCGA-DD-A1EK	0	no alteration	no alteration	no alteration	no alteration	no alteration	no alteration	no alteration	no alteration	no alteration	no alteration	no alteration	no alteration	no alteration	no alteration	no alteration	no alteration	no alteration	no alteration	no alteration	no alteration
lihc_tcga	TCGA-DD-A1EG-01	TCGA-DD-A1EG	0	no alteration	no alteration	no alteration	no alteration	no alteration	no alteration	no alteration	no alteration	no alteration	no alteration	no alteration	no alteration	no alteration	no alteration	no alteration	no alteration	no alteration	no alteration	no alteration	no alteration
lihc_tcga	TCGA-CC-A3MB-01	TCGA-CC-A3MB	0	no alteration	no alteration	no alteration	no alteration	no alteration	no alteration	no alteration	no alteration	no alteration	no alteration	no alteration	no alteration	no alteration	no alteration	no alteration	no alteration	no alteration	no alteration	no alteration	no alteration
lihc_tcga	TCGA-CC-A3MA-01	TCGA-CC-A3MA	0	no alteration	no alteration	no alteration	no alteration	no alteration	no alteration	no alteration	no alteration	no alteration	no alteration	no alteration	no alteration	no alteration	no alteration	no alteration	no alteration	no alteration	no alteration	no alteration	no alteration
lihc_tcga	TCGA-CC-A3M9-01	TCGA-CC-A3M9	0	no alteration	no alteration	no alteration	no alteration	no alteration	no alteration	no alteration	no alteration	no alteration	no alteration	no alteration	no alteration	no alteration	no alteration	no alteration	no alteration	no alteration	no alteration	no alteration	no alteration
lihc_tcga	TCGA-CC-5259-01	TCGA-CC-5259	0	no alteration	no alteration	no alteration	no alteration	no alteration	not profiled	not profiled	no alteration	no alteration	not profiled	not profiled	no alteration	no alteration	not profiled	not profiled	no alteration	no alteration	not profiled	not profiled	no alteration
lihc_tcga	TCGA-BD-A2L6-01	TCGA-BD-A2L6	0	no alteration	no alteration	no alteration	no alteration	no alteration	no alteration	no alteration	no alteration	no alteration	no alteration	no alteration	no alteration	no alteration	no alteration	no alteration	no alteration	no alteration	no alteration	no alteration	no alteration
lihc_tcga	TCGA-BC-A3KF-01	TCGA-BC-A3KF	0	no alteration	no alteration	no alteration	no alteration	no alteration	no alteration	no alteration	no alteration	no alteration	no alteration	no alteration	no alteration	no alteration	no alteration	no alteration	no alteration	no alteration	no alteration	no alteration	no alteration
lihc_tcga	TCGA-ES-A2HS-01	TCGA-ES-A2HS	0	no alteration	no alteration	no alteration	no alteration	no alteration	no alteration	no alteration	no alteration	no alteration	no alteration	no alteration	no alteration	no alteration	no alteration	no alteration	no alteration	no alteration	no alteration	no alteration	no alteration
lihc_tcga	TCGA-EP-A2KB-01	TCGA-EP-A2KB	0	no alteration	no alteration	no alteration	no alteration	no alteration	no alteration	no alteration	no alteration	no alteration	no alteration	no alteration	no alteration	no alteration	no alteration	no alteration	no alteration	no alteration	no alteration	no alteration	no alteration
lihc_tcga	TCGA-EP-A2KA-01	TCGA-EP-A2KA	0	no alteration	no alteration	no alteration	no alteration	no alteration	no alteration	no alteration	no alteration	no alteration	no alteration	no alteration	no alteration	no alteration	no alteration	no alteration	no alteration	no alteration	no alteration	no alteration	no alteration
lihc_tcga	TCGA-G3-A25Z-01	TCGA-G3-A25Z	0	no alteration	no alteration	no alteration	no alteration	no alteration	no alteration	no alteration	no alteration	no alteration	no alteration	no alteration	no alteration	no alteration	no alteration	no alteration	no alteration	no alteration	no alteration	no alteration	no alteration
lihc_tcga	TCGA-G3-A25Y-01	TCGA-G3-A25Y	0	no alteration	no alteration	no alteration	no alteration	no alteration	no alteration	no alteration	no alteration	no alteration	no alteration	no alteration	no alteration	no alteration	no alteration	no alteration	no alteration	no alteration	no alteration	no alteration	no alteration
lihc_tcga	TCGA-G3-A25X-01	TCGA-G3-A25X	0	no alteration	no alteration	no alteration	no alteration	not profiled	no alteration	no alteration	not profiled	not profiled	no alteration	no alteration	not profiled	not profiled	no alteration	no alteration	not profiled	not profiled	no alteration	no alteration	not profiled
lihc_tcga	TCGA-G3-A25W-01	TCGA-G3-A25W	0	no alteration	no alteration	no alteration	no alteration	no alteration	no alteration	no alteration	no alteration	no alteration	no alteration	no alteration	no alteration	no alteration	no alteration	no alteration	no alteration	no alteration	no alteration	no alteration	no alteration
lihc_tcga	TCGA-G3-A25V-01	TCGA-G3-A25V	0	no alteration	no alteration	no alteration	no alteration	no alteration	no alteration	no alteration	no alteration	no alteration	no alteration	no alteration	no alteration	no alteration	no alteration	no alteration	no alteration	no alteration	no alteration	no alteration	no alteration
lihc_tcga	TCGA-G3-A25U-01	TCGA-G3-A25U	0	no alteration	no alteration	no alteration	no alteration	no alteration	no alteration	no alteration	no alteration	no alteration	no alteration	no alteration	no alteration	no alteration	no alteration	no alteration	no alteration	no alteration	no alteration	no alteration	no alteration
lihc_tcga	TCGA-G3-A25T-01	TCGA-G3-A25T	0	no alteration	no alteration	no alteration	no alteration	no alteration	no alteration	no alteration	no alteration	no alteration	no alteration	no alteration	no alteration	no alteration	no alteration	no alteration	no alteration	no alteration	no alteration	no alteration	no alteration
lihc_tcga	TCGA-G3-A25S-01	TCGA-G3-A25S	0	no alteration	no alteration	no alteration	no alteration	no alteration	no alteration	no alteration	no alteration	no alteration	no alteration	no alteration	no alteration	no alteration	no alteration	no alteration	no alteration	no alteration	no alteration	no alteration	no alteration
lihc_tcga	TCGA-FV-A23B-01	TCGA-FV-A23B	0	no alteration	no alteration	no alteration	no alteration	no alteration	no alteration	no alteration	no alteration	no alteration	no alteration	no alteration	no alteration	no alteration	no alteration	no alteration	no alteration	no alteration	no alteration	no alteration	no alteration
lihc_tcga	TCGA-EP-A26S-01	TCGA-EP-A26S	0	no alteration	no alteration	no alteration	no alteration	no alteration	no alteration	no alteration	no alteration	no alteration	no alteration	no alteration	no alteration	no alteration	no alteration	no alteration	no alteration	no alteration	no alteration	no alteration	no alteration
lihc_tcga	TCGA-DD-A1EL-01	TCGA-DD-A1EL	0	no alteration	no alteration	no alteration	no alteration	no alteration	no alteration	no alteration	no alteration	no alteration	no alteration	no alteration	no alteration	no alteration	no alteration	no alteration	no alteration	no alteration	no alteration	no alteration	no alteration
lihc_tcga	TCGA-DD-A1EJ-01	TCGA-DD-A1EJ	0	no alteration	no alteration	no alteration	no alteration	no alteration	no alteration	no alteration	no alteration	no alteration	no alteration	no alteration	no alteration	no alteration	no alteration	no alteration	no alteration	no alteration	no alteration	no alteration	no alteration
lihc_tcga	TCGA-DD-A1ED-01	TCGA-DD-A1ED	0	no alteration	no alteration	no alteration	no alteration	no alteration	no alteration	no alteration	no alteration	no alteration	no alteration	no alteration	no alteration	no alteration	no alteration	no alteration	no alteration	no alteration	no alteration	no alteration	no alteration
lihc_tcga	TCGA-DD-A1E9-01	TCGA-DD-A1E9	0	no alteration	no alteration	no alteration	no alteration	no alteration	no alteration	no alteration	no alteration	no alteration	no alteration	no alteration	no alteration	no alteration	no alteration	no alteration	no alteration	no alteration	no alteration	no alteration	no alteration
lihc_tcga	TCGA-BC-A217-01	TCGA-BC-A217	0	no alteration	no alteration	no alteration	no alteration	no alteration	no alteration	no alteration	no alteration	no alteration	no alteration	no alteration	no alteration	no alteration	no alteration	no alteration	no alteration	no alteration	no alteration	no alteration	no alteration
lihc_tcga	TCGA-BC-4072-01	TCGA-BC-4072	0	no alteration	no alteration	no alteration	no alteration	not profiled	no alteration	no alteration	not profiled	not profiled	no alteration	no alteration	not profiled	not profiled	no alteration	no alteration	not profiled	not profiled	no alteration	no alteration	not profiled
lihc_tcga	TCGA-EP-A12J-01	TCGA-EP-A12J	0	no alteration	no alteration	no alteration	no alteration	no alteration	no alteration	no alteration	no alteration	no alteration	no alteration	no alteration	no alteration	no alteration	no alteration	no alteration	no alteration	no alteration	no alteration	no alteration	no alteration
lihc_tcga	TCGA-DD-A1EI-01	TCGA-DD-A1EI	0	no alteration	no alteration	no alteration	no alteration	no alteration	no alteration	no alteration	no alteration	no alteration	no alteration	no alteration	no alteration	no alteration	no alteration	no alteration	no alteration	no alteration	no alteration	no alteration	no alteration
lihc_tcga	TCGA-DD-A1EH-01	TCGA-DD-A1EH	0	no alteration	no alteration	no alteration	no alteration	no alteration	no alteration	no alteration	no alteration	no alteration	no alteration	no alteration	no alteration	no alteration	no alteration	no alteration	no alteration	no alteration	no alteration	no alteration	no alteration
lihc_tcga	TCGA-DD-A1EF-01	TCGA-DD-A1EF	0	no alteration	no alteration	no alteration	no alteration	no alteration	no alteration	no alteration	no alteration	no alteration	no alteration	no alteration	no alteration	no alteration	no alteration	no alteration	no alteration	no alteration	no alteration	no alteration	no alteration
lihc_tcga	TCGA-DD-A1EE-01	TCGA-DD-A1EE	0	no alteration	no alteration	no alteration	no alteration	no alteration	no alteration	no alteration	no alteration	no alteration	no alteration	no alteration	no alteration	no alteration	no alteration	no alteration	no alteration	no alteration	no alteration	no alteration	no alteration
lihc_tcga	TCGA-DD-A1EC-01	TCGA-DD-A1EC	0	no alteration	no alteration	no alteration	no alteration	no alteration	no alteration	no alteration	no alteration	no alteration	no alteration	no alteration	no alteration	no alteration	no alteration	no alteration	no alteration	no alteration	no alteration	no alteration	no alteration
lihc_tcga	TCGA-DD-A1EB-01	TCGA-DD-A1EB	0	no alteration	no alteration	no alteration	no alteration	no alteration	no alteration	no alteration	no alteration	no alteration	no alteration	no alteration	no alteration	no alteration	no alteration	no alteration	no alteration	no alteration	no alteration	no alteration	no alteration
lihc_tcga	TCGA-DD-A1EA-01	TCGA-DD-A1EA	0	no alteration	no alteration	no alteration	no alteration	no alteration	no alteration	no alteration	no alteration	no alteration	no alteration	no alteration	no alteration	no alteration	no alteration	no alteration	no alteration	no alteration	no alteration	no alteration	no alteration
lihc_tcga	TCGA-DD-A11D-01	TCGA-DD-A11D	0	no alteration	no alteration	no alteration	no alteration	no alteration	no alteration	no alteration	no alteration	no alteration	no alteration	no alteration	no alteration	no alteration	no alteration	no alteration	no alteration	no alteration	no alteration	no alteration	no alteration
lihc_tcga	TCGA-DD-A11C-01	TCGA-DD-A11C	0	no alteration	no alteration	no alteration	no alteration	no alteration	no alteration	no alteration	no alteration	no alteration	no alteration	no alteration	no alteration	no alteration	no alteration	no alteration	no alteration	no alteration	no alteration	no alteration	no alteration
lihc_tcga	TCGA-DD-A11B-01	TCGA-DD-A11B	0	no alteration	no alteration	no alteration	no alteration	no alteration	no alteration	no alteration	no alteration	no alteration	no alteration	no alteration	no alteration	no alteration	no alteration	no alteration	no alteration	no alteration	no alteration	no alteration	no alteration
lihc_tcga	TCGA-DD-A118-01	TCGA-DD-A118	0	no alteration	no alteration	no alteration	no alteration	no alteration	no alteration	no alteration	no alteration	no alteration	no alteration	no alteration	no alteration	no alteration	no alteration	no alteration	no alteration	no alteration	no alteration	no alteration	no alteration
lihc_tcga	TCGA-DD-A116-01	TCGA-DD-A116	0	no alteration	no alteration	no alteration	no alteration	no alteration	no alteration	no alteration	no alteration	no alteration	no alteration	no alteration	no alteration	no alteration	no alteration	no alteration	no alteration	no alteration	no alteration	no alteration	no alteration
lihc_tcga	TCGA-DD-A115-01	TCGA-DD-A115	0	no alteration	no alteration	no alteration	no alteration	no alteration	no alteration	no alteration	no alteration	no alteration	no alteration	no alteration	no alteration	no alteration	no alteration	no alteration	no alteration	no alteration	no alteration	no alteration	no alteration
lihc_tcga	TCGA-DD-A114-01	TCGA-DD-A114	0	no alteration	no alteration	no alteration	no alteration	no alteration	no alteration	no alteration	no alteration	no alteration	no alteration	no alteration	no alteration	no alteration	no alteration	no alteration	no alteration	no alteration	no alteration	no alteration	no alteration
lihc_tcga	TCGA-DD-A113-01	TCGA-DD-A113	0	no alteration	no alteration	no alteration	no alteration	no alteration	no alteration	no alteration	no alteration	no alteration	no alteration	no alteration	no alteration	no alteration	no alteration	no alteration	no alteration	no alteration	no alteration	no alteration	no alteration
lihc_tcga	TCGA-CC-A1HT-01	TCGA-CC-A1HT	0	no alteration	no alteration	no alteration	no alteration	no alteration	no alteration	no alteration	no alteration	no alteration	no alteration	no alteration	no alteration	no alteration	no alteration	no alteration	no alteration	no alteration	no alteration	no alteration	no alteration
lihc_tcga	TCGA-CC-A123-01	TCGA-CC-A123	0	no alteration	no alteration	no alteration	no alteration	no alteration	not profiled	not profiled	no alteration	no alteration	not profiled	not profiled	no alteration	no alteration	not profiled	not profiled	no alteration	no alteration	not profiled	not profiled	no alteration
lihc_tcga	TCGA-CC-5264-01	TCGA-CC-5264	0	no alteration	no alteration	no alteration	no alteration	no alteration	no alteration	no alteration	no alteration	no alteration	no alteration	no alteration	no alteration	no alteration	no alteration	no alteration	no alteration	no alteration	no alteration	no alteration	no alteration
lihc_tcga	TCGA-CC-5263-01	TCGA-CC-5263	0	no alteration	no alteration	no alteration	no alteration	no alteration	no alteration	no alteration	no alteration	no alteration	no alteration	no alteration	no alteration	no alteration	no alteration	no alteration	no alteration	no alteration	no alteration	no alteration	no alteration
lihc_tcga	TCGA-CC-5262-01	TCGA-CC-5262	0	no alteration	no alteration	no alteration	no alteration	no alteration	no alteration	no alteration	no alteration	no alteration	no alteration	no alteration	no alteration	no alteration	no alteration	no alteration	no alteration	no alteration	no alteration	no alteration	no alteration
lihc_tcga	TCGA-CC-5260-01	TCGA-CC-5260	0	no alteration	no alteration	no alteration	no alteration	no alteration	no alteration	no alteration	no alteration	no alteration	no alteration	no alteration	no alteration	no alteration	no alteration	no alteration	no alteration	no alteration	no alteration	no alteration	no alteration
lihc_tcga	TCGA-CC-5258-01	TCGA-CC-5258	0	no alteration	no alteration	no alteration	no alteration	no alteration	no alteration	no alteration	no alteration	no alteration	no alteration	no alteration	no alteration	no alteration	no alteration	no alteration	no alteration	no alteration	no alteration	no alteration	no alteration
lihc_tcga	TCGA-BC-A112-01	TCGA-BC-A112	0	no alteration	no alteration	no alteration	no alteration	no alteration	no alteration	no alteration	no alteration	no alteration	no alteration	no alteration	no alteration	no alteration	no alteration	no alteration	no alteration	no alteration	no alteration	no alteration	no alteration
lihc_tcga	TCGA-BC-A110-01	TCGA-BC-A110	0	no alteration	no alteration	no alteration	no alteration	no alteration	no alteration	no alteration	no alteration	no alteration	no alteration	no alteration	no alteration	no alteration	no alteration	no alteration	no alteration	no alteration	no alteration	no alteration	no alteration
lihc_tcga	TCGA-BC-A10Y-01	TCGA-BC-A10Y	0	no alteration	no alteration	no alteration	no alteration	no alteration	no alteration	no alteration	no alteration	no alteration	no alteration	no alteration	no alteration	no alteration	no alteration	no alteration	no alteration	no alteration	no alteration	no alteration	no alteration
lihc_tcga	TCGA-BC-A10X-01	TCGA-BC-A10X	0	no alteration	no alteration	no alteration	no alteration	no alteration	no alteration	no alteration	no alteration	no alteration	no alteration	no alteration	no alteration	no alteration	no alteration	no alteration	no alteration	no alteration	no alteration	no alteration	no alteration
lihc_tcga	TCGA-BC-A10W-01	TCGA-BC-A10W	0	no alteration	no alteration	no alteration	no alteration	no alteration	no alteration	no alteration	no alteration	no alteration	no alteration	no alteration	no alteration	no alteration	no alteration	no alteration	no alteration	no alteration	no alteration	no alteration	no alteration
lihc_tcga	TCGA-BC-A10U-01	TCGA-BC-A10U	0	no alteration	no alteration	no alteration	no alteration	no alteration	no alteration	no alteration	no alteration	no alteration	no alteration	no alteration	no alteration	no alteration	no alteration	no alteration	no alteration	no alteration	no alteration	no alteration	no alteration
lihc_tcga	TCGA-BC-A10T-01	TCGA-BC-A10T	0	no alteration	no alteration	no alteration	no alteration	no alteration	no alteration	no alteration	no alteration	no alteration	no alteration	no alteration	no alteration	no alteration	no alteration	no alteration	no alteration	no alteration	no alteration	no alteration	no alteration
lihc_tcga	TCGA-BC-A10S-01	TCGA-BC-A10S	0	no alteration	no alteration	no alteration	no alteration	not profiled	no alteration	no alteration	not profiled	not profiled	no alteration	no alteration	not profiled	not profiled	no alteration	no alteration	not profiled	not profiled	no alteration	no alteration	not profiled
lihc_tcga	TCGA-BC-A10R-01	TCGA-BC-A10R	0	no alteration	no alteration	no alteration	no alteration	no alteration	no alteration	no alteration	no alteration	no alteration	no alteration	no alteration	no alteration	no alteration	no alteration	no alteration	no alteration	no alteration	no alteration	no alteration	no alteration
lihc_tcga	TCGA-BC-A10Q-01	TCGA-BC-A10Q	0	no alteration	no alteration	no alteration	no alteration	no alteration	no alteration	no alteration	no alteration	no alteration	no alteration	no alteration	no alteration	no alteration	no alteration	no alteration	no alteration	no alteration	no alteration	no alteration	no alteration
lihc_tcga	TCGA-BC-4073-01	TCGA-BC-4073	0	no alteration	no alteration	no alteration	no alteration	no alteration	no alteration	no alteration	no alteration	no alteration	no alteration	no alteration	no alteration	no alteration	no alteration	no alteration	no alteration	no alteration	no alteration	no alteration	no alteration
lihc_tcga_pan_can_atlas_2018	TCGA-GJ-A6C0-01	TCGA-GJ-A6C0	0	no alteration	no alteration	no alteration	no alteration	no alteration	no alteration	no alteration	no alteration	no alteration	no alteration	no alteration	no alteration	no alteration	no alteration	no alteration	no alteration	no alteration	no alteration	no alteration	no alteration
lihc_tcga_pan_can_atlas_2018	TCGA-GJ-A3OU-01	TCGA-GJ-A3OU	0	no alteration	no alteration	no alteration	no alteration	no alteration	no alteration	no alteration	no alteration	no alteration	no alteration	no alteration	no alteration	no alteration	no alteration	no alteration	no alteration	no alteration	no alteration	no alteration	no alteration
lihc_tcga_pan_can_atlas_2018	TCGA-G3-AAV7-01	TCGA-G3-AAV7	0	no alteration	no alteration	no alteration	no alteration	no alteration	no alteration	no alteration	no alteration	no alteration	no alteration	no alteration	no alteration	no alteration	no alteration	no alteration	no alteration	no alteration	no alteration	no alteration	no alteration
lihc_tcga_pan_can_atlas_2018	TCGA-G3-AAV6-01	TCGA-G3-AAV6	0	no alteration	no alteration	no alteration	no alteration	no alteration	no alteration	no alteration	no alteration	no alteration	no alteration	no alteration	no alteration	no alteration	no alteration	no alteration	no alteration	no alteration	no alteration	no alteration	no alteration
lihc_tcga_pan_can_atlas_2018	TCGA-G3-AAV5-01	TCGA-G3-AAV5	0	no alteration	no alteration	no alteration	no alteration	no alteration	no alteration	no alteration	no alteration	no alteration	no alteration	no alteration	no alteration	no alteration	no alteration	no alteration	no alteration	no alteration	no alteration	no alteration	no alteration
lihc_tcga_pan_can_atlas_2018	TCGA-G3-AAV4-01	TCGA-G3-AAV4	0	no alteration	no alteration	no alteration	no alteration	no alteration	no alteration	no alteration	no alteration	no alteration	no alteration	no alteration	no alteration	no alteration	no alteration	no alteration	no alteration	no alteration	no alteration	no alteration	no alteration
lihc_tcga_pan_can_atlas_2018	TCGA-G3-AAV3-01	TCGA-G3-AAV3	0	no alteration	no alteration	no alteration	no alteration	no alteration	no alteration	no alteration	no alteration	no alteration	no alteration	no alteration	no alteration	no alteration	no alteration	no alteration	no alteration	no alteration	no alteration	no alteration	no alteration
lihc_tcga_pan_can_atlas_2018	TCGA-G3-AAV2-01	TCGA-G3-AAV2	0	no alteration	no alteration	no alteration	no alteration	no alteration	no alteration	no alteration	no alteration	no alteration	no alteration	no alteration	no alteration	no alteration	no alteration	no alteration	no alteration	no alteration	no alteration	no alteration	no alteration
lihc_tcga_pan_can_atlas_2018	TCGA-G3-AAV1-01	TCGA-G3-AAV1	0	no alteration	no alteration	no alteration	no alteration	no alteration	no alteration	no alteration	no alteration	no alteration	no alteration	no alteration	no alteration	no alteration	no alteration	no alteration	no alteration	no alteration	no alteration	no alteration	no alteration
lihc_tcga_pan_can_atlas_2018	TCGA-G3-AAV0-01	TCGA-G3-AAV0	0	no alteration	no alteration	no alteration	no alteration	no alteration	no alteration	no alteration	no alteration	no alteration	no alteration	no alteration	no alteration	no alteration	no alteration	no alteration	no alteration	no alteration	no alteration	no alteration	no alteration
lihc_tcga_pan_can_atlas_2018	TCGA-G3-AAUZ-01	TCGA-G3-AAUZ	0	no alteration	no alteration	no alteration	no alteration	no alteration	no alteration	no alteration	no alteration	no alteration	no alteration	no alteration	no alteration	no alteration	no alteration	no alteration	no alteration	no alteration	no alteration	no alteration	no alteration
lihc_tcga_pan_can_atlas_2018	TCGA-G3-A7M9-01	TCGA-G3-A7M9	0	no alteration	no alteration	no alteration	no alteration	no alteration	no alteration	no alteration	no alteration	no alteration	no alteration	no alteration	no alteration	no alteration	no alteration	no alteration	no alteration	no alteration	no alteration	no alteration	no alteration
lihc_tcga_pan_can_atlas_2018	TCGA-G3-A7M8-01	TCGA-G3-A7M8	0	no alteration	no alteration	no alteration	no alteration	no alteration	no alteration	no alteration	no alteration	no alteration	no alteration	no alteration	no alteration	no alteration	no alteration	no alteration	no alteration	no alteration	no alteration	no alteration	no alteration
lihc_tcga_pan_can_atlas_2018	TCGA-G3-A7M7-01	TCGA-G3-A7M7	0	no alteration	no alteration	no alteration	no alteration	no alteration	no alteration	no alteration	no alteration	no alteration	no alteration	no alteration	no alteration	no alteration	no alteration	no alteration	no alteration	no alteration	no alteration	no alteration	no alteration
lihc_tcga_pan_can_atlas_2018	TCGA-G3-A7M6-01	TCGA-G3-A7M6	0	no alteration	no alteration	no alteration	no alteration	no alteration	no alteration	no alteration	no alteration	no alteration	no alteration	no alteration	no alteration	no alteration	no alteration	no alteration	no alteration	no alteration	no alteration	no alteration	no alteration
lihc_tcga_pan_can_atlas_2018	TCGA-G3-A7M5-01	TCGA-G3-A7M5	0	no alteration	no alteration	no alteration	no alteration	no alteration	no alteration	no alteration	no alteration	no alteration	no alteration	no alteration	no alteration	no alteration	no alteration	no alteration	no alteration	no alteration	no alteration	no alteration	no alteration
lihc_tcga_pan_can_atlas_2018	TCGA-G3-A6UC-01	TCGA-G3-A6UC	0	no alteration	no alteration	no alteration	no alteration	no alteration	no alteration	no alteration	no alteration	no alteration	no alteration	no alteration	no alteration	no alteration	no alteration	no alteration	no alteration	no alteration	no alteration	no alteration	no alteration
lihc_tcga_pan_can_atlas_2018	TCGA-G3-A5SL-01	TCGA-G3-A5SL	0	no alteration	no alteration	no alteration	no alteration	no alteration	no alteration	no alteration	no alteration	no alteration	no alteration	no alteration	no alteration	no alteration	no alteration	no alteration	no alteration	no alteration	no alteration	no alteration	no alteration
lihc_tcga_pan_can_atlas_2018	TCGA-G3-A5SK-01	TCGA-G3-A5SK	0	no alteration	no alteration	no alteration	no alteration	no alteration	not profiled	not profiled	no alteration	no alteration	not profiled	not profiled	no alteration	no alteration	not profiled	not profiled	no alteration	no alteration	not profiled	not profiled	no alteration
lihc_tcga_pan_can_atlas_2018	TCGA-G3-A5SJ-01	TCGA-G3-A5SJ	0	no alteration	no alteration	no alteration	no alteration	no alteration	no alteration	no alteration	no alteration	no alteration	no alteration	no alteration	no alteration	no alteration	no alteration	no alteration	no alteration	no alteration	no alteration	no alteration	no alteration
lihc_tcga_pan_can_atlas_2018	TCGA-G3-A5SI-01	TCGA-G3-A5SI	0	no alteration	no alteration	no alteration	no alteration	no alteration	no alteration	no alteration	no alteration	no alteration	no alteration	no alteration	no alteration	no alteration	no alteration	no alteration	no alteration	no alteration	no alteration	no alteration	no alteration
lihc_tcga_pan_can_atlas_2018	TCGA-G3-A3CK-01	TCGA-G3-A3CK	0	no alteration	no alteration	no alteration	no alteration	no alteration	no alteration	no alteration	no alteration	no alteration	no alteration	no alteration	no alteration	no alteration	no alteration	no alteration	no alteration	no alteration	no alteration	no alteration	no alteration
lihc_tcga_pan_can_atlas_2018	TCGA-G3-A3CJ-01	TCGA-G3-A3CJ	0	no alteration	no alteration	no alteration	no alteration	not profiled	no alteration	no alteration	not profiled	not profiled	no alteration	no alteration	not profiled	not profiled	no alteration	no alteration	not profiled	not profiled	no alteration	no alteration	not profiled
lihc_tcga_pan_can_atlas_2018	TCGA-G3-A3CI-01	TCGA-G3-A3CI	0	no alteration	no alteration	no alteration	no alteration	no alteration	no alteration	no alteration	no alteration	no alteration	no alteration	no alteration	no alteration	no alteration	no alteration	no alteration	no alteration	no alteration	no alteration	no alteration	no alteration
lihc_tcga_pan_can_atlas_2018	TCGA-G3-A3CH-01	TCGA-G3-A3CH	0	no alteration	no alteration	no alteration	no alteration	no alteration	no alteration	no alteration	no alteration	no alteration	no alteration	no alteration	no alteration	no alteration	no alteration	no alteration	no alteration	no alteration	no alteration	no alteration	no alteration
lihc_tcga_pan_can_atlas_2018	TCGA-G3-A25Z-01	TCGA-G3-A25Z	0	no alteration	no alteration	no alteration	no alteration	no alteration	no alteration	no alteration	no alteration	no alteration	no alteration	no alteration	no alteration	no alteration	no alteration	no alteration	no alteration	no alteration	no alteration	no alteration	no alteration
lihc_tcga_pan_can_atlas_2018	TCGA-G3-A25Y-01	TCGA-G3-A25Y	0	no alteration	no alteration	no alteration	no alteration	no alteration	no alteration	no alteration	no alteration	no alteration	no alteration	no alteration	no alteration	no alteration	no alteration	no alteration	no alteration	no alteration	no alteration	no alteration	no alteration
lihc_tcga_pan_can_atlas_2018	TCGA-G3-A25X-01	TCGA-G3-A25X	0	no alteration	no alteration	no alteration	no alteration	no alteration	no alteration	no alteration	no alteration	no alteration	no alteration	no alteration	no alteration	no alteration	no alteration	no alteration	no alteration	no alteration	no alteration	no alteration	no alteration
lihc_tcga_pan_can_atlas_2018	TCGA-G3-A25W-01	TCGA-G3-A25W	0	no alteration	no alteration	no alteration	no alteration	no alteration	no alteration	no alteration	no alteration	no alteration	no alteration	no alteration	no alteration	no alteration	no alteration	no alteration	no alteration	no alteration	no alteration	no alteration	no alteration
lihc_tcga_pan_can_atlas_2018	TCGA-G3-A25V-01	TCGA-G3-A25V	0	no alteration	no alteration	no alteration	no alteration	no alteration	no alteration	no alteration	no alteration	no alteration	no alteration	no alteration	no alteration	no alteration	no alteration	no alteration	no alteration	no alteration	no alteration	no alteration	no alteration
lihc_tcga_pan_can_atlas_2018	TCGA-G3-A25U-01	TCGA-G3-A25U	0	no alteration	no alteration	no alteration	no alteration	no alteration	no alteration	no alteration	no alteration	no alteration	no alteration	no alteration	no alteration	no alteration	no alteration	no alteration	no alteration	no alteration	no alteration	no alteration	no alteration
lihc_tcga_pan_can_atlas_2018	TCGA-G3-A25T-01	TCGA-G3-A25T	0	no alteration	no alteration	no alteration	no alteration	no alteration	no alteration	no alteration	no alteration	no alteration	no alteration	no alteration	no alteration	no alteration	no alteration	no alteration	no alteration	no alteration	no alteration	no alteration	no alteration
lihc_tcga_pan_can_atlas_2018	TCGA-G3-A25S-01	TCGA-G3-A25S	0	no alteration	no alteration	no alteration	no alteration	no alteration	no alteration	no alteration	no alteration	no alteration	no alteration	no alteration	no alteration	no alteration	no alteration	no alteration	no alteration	no alteration	no alteration	no alteration	no alteration
lihc_tcga_pan_can_atlas_2018	TCGA-FV-A4ZQ-01	TCGA-FV-A4ZQ	0	no alteration	no alteration	no alteration	no alteration	no alteration	no alteration	no alteration	no alteration	no alteration	no alteration	no alteration	no alteration	no alteration	no alteration	no alteration	no alteration	no alteration	no alteration	no alteration	no alteration
lihc_tcga_pan_can_atlas_2018	TCGA-FV-A4ZP-01	TCGA-FV-A4ZP	0	no alteration	no alteration	no alteration	no alteration	no alteration	no alteration	no alteration	no alteration	no alteration	no alteration	no alteration	no alteration	no alteration	no alteration	no alteration	no alteration	no alteration	no alteration	no alteration	no alteration
lihc_tcga_pan_can_atlas_2018	TCGA-FV-A496-01	TCGA-FV-A496	0	no alteration	no alteration	no alteration	no alteration	no alteration	no alteration	no alteration	no alteration	no alteration	no alteration	no alteration	no alteration	no alteration	no alteration	no alteration	no alteration	no alteration	no alteration	no alteration	no alteration
lihc_tcga_pan_can_atlas_2018	TCGA-FV-A495-01	TCGA-FV-A495	0	no alteration	no alteration	no alteration	no alteration	no alteration	no alteration	no alteration	no alteration	no alteration	no alteration	no alteration	no alteration	no alteration	no alteration	no alteration	no alteration	no alteration	no alteration	no alteration	no alteration
lihc_tcga_pan_can_atlas_2018	TCGA-FV-A3R3-01	TCGA-FV-A3R3	0	no alteration	no alteration	no alteration	no alteration	no alteration	no alteration	no alteration	no alteration	no alteration	no alteration	no alteration	no alteration	no alteration	no alteration	no alteration	no alteration	no alteration	no alteration	no alteration	no alteration
lihc_tcga_pan_can_atlas_2018	TCGA-FV-A3R2-01	TCGA-FV-A3R2	0	no alteration	no alteration	no alteration	no alteration	no alteration	no alteration	no alteration	no alteration	no alteration	no alteration	no alteration	no alteration	no alteration	no alteration	no alteration	no alteration	no alteration	no alteration	no alteration	no alteration
lihc_tcga_pan_can_atlas_2018	TCGA-FV-A3I1-01	TCGA-FV-A3I1	0	no alteration	no alteration	no alteration	no alteration	no alteration	no alteration	no alteration	no alteration	no alteration	no alteration	no alteration	no alteration	no alteration	no alteration	no alteration	no alteration	no alteration	no alteration	no alteration	no alteration
lihc_tcga_pan_can_atlas_2018	TCGA-FV-A3I0-01	TCGA-FV-A3I0	0	no alteration	no alteration	no alteration	no alteration	no alteration	no alteration	no alteration	no alteration	no alteration	no alteration	no alteration	no alteration	no alteration	no alteration	no alteration	no alteration	no alteration	no alteration	no alteration	no alteration
lihc_tcga_pan_can_atlas_2018	TCGA-FV-A2QR-01	TCGA-FV-A2QR	0	no alteration	no alteration	no alteration	no alteration	no alteration	no alteration	no alteration	no alteration	no alteration	no alteration	no alteration	no alteration	no alteration	no alteration	no alteration	no alteration	no alteration	no alteration	no alteration	no alteration
[truncated: 294 more rows]

## Sheet: Table S7 (The mRNA Expression)
Table S6 (mRNA Expression Analysis): This table presents the results of mRNA expression profiling conducted in the study, highlighting differential gene expression patterns observed across the analyzed samples
[truncated: 245 more rows]
